# Supplementary material for: Transcriptome analysis reveals the crucial function of hyperoside in inhibiting anthocyanin accumulation in grape (Vitis vinifera L.) fruits by inducing VvMYB62
Source: Front Plant Sci. 2023 Mar 7;14:1119749. doi: 10.3389/fpls.2023.1119749 (PMC10028066; doi:10.3389/fpls.2023.1119749)
Supplement: Supplementary file 1 [file Table_1.xlsx]

## Sheet: Fig1 
Anthocyanin content(Abs/g FW)
	CK			HY
B2	1.16	1.38	1.02	1.54	1.1	1.02
B3	1.44	1.34	1.6	1.72	1.22	1.26
B4	18.46	10.16	4.96	2.36	1.86	6.54
B5	20.26	27.54	30.74	6.38	5.12	4.36
chromatic value
	CK			HY
B2	107.592	111.801	110.095	114.228	113.703	111.571
B3	119.899	122.152	122.005	112.521	107.199	99.4623
B4	113.703	115.974	115.974	116.565	117.15	108.435
B5	213.69	231.009	220.815	91.8476	97.125	91.8476
index of fruit shape
	CK			HY
B2	1.36776	1.25817	1.27121	1.24082	1.18227	1.2658
B3	1.13705	1.05453	1.0433	1.15271	1.17731	1.13731
B4	1.16105	1.16298	1.12206	1.16663	1.05834	1.12392
B5	1.06539	1.11348	1.16209	1.13755	1.1842	1.13202

## Sheet: Fig2
#ID	gene_name	B-2-C1	B-2-C2	B-2-C3	B-2-J1	B-2-J2	B-2-J3	B-3-C1	B-3-C2	B-3-C3	B-3-J1	B-3-J2	B-3-J3	B-4-C1	B-4-C2	B-4-C3	B-4-J1	B-4-J2	B-4-J3	B-5-C1	B-5-C2	B-5-C3	B-5-J1	B-5-J2	B-5-J3	B-2-C1_B-2-C2_B-2-C3_vs_B-2-J1_B-2-J2_B-2-J3_edgeR_log2FC	B-2-C1_B-2-C2_B-2-C3_vs_B-2-J1_B-2-J2_B-2-J3_edgeR_(Pvalue_0.05_FC_1.5)_regulated	B-3-C1_B-3-C2_B-3-C3_vs_B-3-J1_B-3-J2_B-3-J3_edgeR_log2FC	B-3-C1_B-3-C2_B-3-C3_vs_B-3-J1_B-3-J2_B-3-J3_edgeR_(Pvalue_0.05_FC_1.5)_regulated	B-4-C1_B-4-C2_B-4-C3_vs_B-4-J1_B-4-J2_B-4-J3_edgeR_log2FC	B-4-C1_B-4-C2_B-4-C3_vs_B-4-J1_B-4-J2_B-4-J3_edgeR_(Pvalue_0.05_FC_1.5)_regulated	B-5-C1_B-5-C2_B-5-C3_vs_B-5-J1_B-5-J2_B-5-J3_edgeR_log2FC	B-5-C1_B-5-C2_B-5-C3_vs_B-5-J1_B-5-J2_B-5-J3_edgeR_(Pvalue_0.05_FC_1.5)_regulated	COG_class	COG_class_annotation	GO_annotation	KEGG_annotation	KEGG_pathway_annotation	KOG_class	KOG_class_annotation	Pfam_annotation	Swiss_Prot_annotation	eggNOG_class	eggNOG_class_annotation	NR_annotation	GO_second_level_annotation
VIT_00s0125g00070	VIT_00s0125g00070	83.968	67.1156	68.1886	146.869	80.4116	112.609	274.423	56.895	74.1108	102.928	70.2267	71.7487	57.4983	51.1472	59.9285	84.8875	39.5521	66.3179	283.64	84.5847	83.6338	306.879	109.142	134.743	0.624465	up	-0.733695	normal	0.247757	normal	0.318252	normal	--	--	--	--	--	--	--	--	--	S	Function unknown	hypothetical protein HYC85_013259 [Camellia sinensis]	--
VIT_00s0125g00190	VIT_00s0125g00190	1.27915	1.87519	1.38006	3.61219	3.15653	2.47617	5.11507	5.73486	3.94653	4.0321	4.75738	5.68166	3.52876	2.55376	4.3179	4.97446	2.81862	4.86019	7.99526	10.3614	8.28269	9.31725	10.3859	8.1553	1.01824	up	-0.0292661	normal	0.356679	normal	0.0923767	normal	[P]	Inorganic ion transport and metabolism	Biological Process: potassium ion transport (GO:0006813);; Molecular Function: potassium ion transmembrane transporter activity (GO:0015079);; Cellular Component: membrane (GO:0016020);; Cellular Component: integral component of membrane (GO:0016021);;	K03549|0.0e+00|vvi:100249626|K03549 KUP system potassium uptake protein | (RefSeq) probable potassium transporter 13	--	--	--	K+ potassium transporter	Probable potassium transporter 13 OS=Oryza sativa subsp. japonica OX=39947 GN=HAK13 PE=2 SV=1	P	Inorganic ion transport and metabolism	PREDICTED: probable potassium transporter 13 isoform X1 [Vitis vinifera]	biological process: localization (GO:0051179);; molecular function: transporter activity (GO:0005215);; cellular component: membrane (GO:0016020);; cellular component: membrane part (GO:0044425)
VIT_00s0125g00220	VIT_00s0125g00220	5.9778	3.46257	3.92801	2.18079	1.96295	2.48615	1.48127	2.40403	2.40269	1.17836	0.86833	1.98855	6.2069	7.09467	10.2527	4.25753	4.07932	4.90174	7.34233	3.17398	3.00506	2.92149	12.24	4.21427	-1.01249	down	-0.630533	normal	-0.753847	down	0.519768	normal	--	--	Cellular Component: plasma membrane (GO:0005886);;	--	--	--	--	Leucine rich repeat	Probable LRR receptor-like serine/threonine-protein kinase At1g56140 OS=Arabidopsis thaliana OX=3702 GN=At1g56140 PE=2 SV=2	S	Function unknown	PREDICTED: probable LRR receptor-like serine/threonine-protein kinase At1g56140 isoform X4 [Vitis vinifera]	cellular component: cell (GO:0005623);; cellular component: membrane (GO:0016020);; cellular component: cell part (GO:0044464)
VIT_00s0125g00280	VIT_00s0125g00280	216.259	267.194	258.844	164.687	193.6	166.745	103.134	95.342	136.012	93.4799	88.1537	127.052	34.9531	24.5011	42.846	26.1689	49.7937	33.9206	5.58921	4.93056	8.56952	8.46237	9.93279	14.9477	-0.508585	normal	-0.124302	normal	0.17187	normal	0.843811	up	--	--	Cellular Component: chloroplast thylakoid membrane (GO:0009535);; Cellular Component: photosystem I reaction center (GO:0009538);; Cellular Component: chloroplast envelope (GO:0009941);; Cellular Component: plastoglobule (GO:0010287);; Biological Process: photosynthesis (GO:0015979);; Cellular Component: integral component of membrane (GO:0016021);; Molecular Function: protein domain specific bin…	K02694|5.4e-122|vvi:100247987|K02694 photosystem I subunit III | (RefSeq) photosystem I reaction center subunit III, chloroplastic	Photosynthesis (ko00195)	--	--	Photosystem I reaction centre subunit III	Photosystem I reaction center subunit III, chloroplastic OS=Arabidopsis thaliana OX=3702 GN=PSAF PE=1 SV=1	G	Carbohydrate transport and metabolism	PREDICTED: photosystem I reaction center subunit III, chloroplastic [Vitis vinifera]	cellular component: cell (GO:0005623);; cellular component: membrane (GO:0016020);; cellular component: organelle (GO:0043226);; cellular component: organelle part (GO:0044422);; cellular component: cell part (GO:0044464);; cellular component: macromolecular complex (GO:0032991);; cellular component: membrane part (GO:0044425);; biological process: metabolic process (GO:0008152);; biological proc…
VIT_00s0125g00430	VIT_00s0125g00430	0	0.554969	2.11081	1.87792	2.70937	4.42176	4.10638	1.66734	4.20174	6.48599	2.94386	2.62929	3.26769	4.3686	4.2635	8.17203	7.97132	9.91327	1.63955	5.82325	6.6879	4.21929	2.40376	3.79569	--	--	0.273215	normal	1.20021	up	-0.385266	normal	--	--	Molecular Function: GTPase activity (GO:0003924);; Molecular Function: GTP binding (GO:0005525);; Cellular Component: cytoplasm (GO:0005737);; Cellular Component: endoplasmic reticulum (GO:0005783);; Cellular Component: endoplasmic reticulum membrane (GO:0005789);; Biological Process: endoplasmic reticulum organization (GO:0007029);; Cellular Component: integral component of membrane (GO:0016021)…	K22698|4.0e-46|cpap:110806892|K22698 protein SEY1 [EC:3.6.5.-] | (RefSeq) protein ROOT HAIR DEFECTIVE 3 homolog 2-like	--	[R]	General function prediction only	Root hair defective 3 GTP-binding protein (RHD3)	Protein ROOT HAIR DEFECTIVE 3 homolog 2 OS=Arabidopsis thaliana OX=3702 GN=At5g45160 PE=2 SV=1	R	General function prediction only	unnamed protein product, partial [Vitis vinifera]	molecular function: catalytic activity (GO:0003824);; molecular function: binding (GO:0005488);; cellular component: cell (GO:0005623);; cellular component: cell part (GO:0044464);; cellular component: organelle (GO:0043226);; cellular component: membrane (GO:0016020);; cellular component: organelle part (GO:0044422);; cellular component: membrane part (GO:0044425);; biological process: cellular …
VIT_00s0131g00320	VIT_00s0131g00320	0.224245	0.847163	0.691205	3.92874	2.3747	1.69213	1.1106	1.22228	0.747369	1.05692	0.727263	1.90042	0	0.064123	0	0.261916	0.23762	0.014803	0.116849	0.150583	0.417362	0.060161	0.123414	0.162652	2.16076	up	0.27071	normal	--	--	--	--	--	--	Molecular Function: calcium ion binding (GO:0005509);; Molecular Function: calcium-dependent phospholipid binding (GO:0005544);; Cellular Component: cytoplasm (GO:0005737);;	K17098|3.4e-175|vvi:100260252|K17098 annexin D | (RefSeq) annexin D3	--	[U]	Intracellular trafficking, secretion, and vesicular transport	Annexin	Annexin D3 OS=Arabidopsis thaliana OX=3702 GN=ANN3 PE=2 SV=2	U	Intracellular trafficking, secretion, and vesicular transport	PREDICTED: annexin D3 isoform X1 [Vitis vinifera]	molecular function: binding (GO:0005488);; cellular component: cell (GO:0005623);; cellular component: cell part (GO:0044464)
VIT_00s0131g00340	VIT_00s0131g00340	2.45546	1.95487	2.87324	0.818199	0.692333	0.33181	0.145569	0.956288	0.061451	0.175006	2.60106	1.96279	0.509348	0	0.234451	0	0	0.099565	0	0	0	0.247531	0	0	-1.9571	down	--	--	--	--	--	--	--	--	Molecular Function: calcium ion binding (GO:0005509);; Molecular Function: calcium-dependent phospholipid binding (GO:0005544);;	K17098|2.1e-126|vvi:100263670|K17098 annexin D | (RefSeq) annexin D4	--	[U]	Intracellular trafficking, secretion, and vesicular transport	Annexin	Annexin D4 OS=Arabidopsis thaliana OX=3702 GN=ANN4 PE=1 SV=1	U	Intracellular trafficking, secretion, and vesicular transport	PREDICTED: annexin D4 isoform X1 [Vitis vinifera]	molecular function: binding (GO:0005488)
VIT_00s0153g00050	VIT_00s0153g00050	122.525	116.923	113.168	171.209	160.271	146.369	277.396	154.668	208.398	157.043	135.794	88.5218	116.646	122.264	140.187	140.845	188.118	108.739	45.1965	96.4287	105.529	86.7639	90.8156	59.0767	0.430254	normal	-0.745005	down	0.26871	normal	-0.0269569	normal	[O]	Posttranslational modification, protein turnover, chaperones	Molecular Function: glutathione transferase activity (GO:0004364);; Cellular Component: cytoplasm (GO:0005737);; Biological Process: glutathione metabolic process (GO:0006749);;	K00799|9.2e-127|vvi:100265481|K00799 glutathione S-transferase [EC:2.5.1.18] | (RefSeq) probable glutathione S-transferase	Glutathione metabolism (ko00480)	[O]	Posttranslational modification, protein turnover, chaperones	Glutathione S-transferase, N-terminal domain	Probable glutathione S-transferase OS=Glycine max OX=3847 GN=HSP26-A PE=2 SV=1	O	Posttranslational modification, protein turnover, chaperones	PREDICTED: probable glutathione S-transferase [Vitis vinifera]	molecular function: catalytic activity (GO:0003824);; cellular component: cell (GO:0005623);; cellular component: cell part (GO:0044464);; biological process: metabolic process (GO:0008152);; biological process: cellular process (GO:0009987)
VIT_00s0160g00310	VIT_00s0160g00310	3.79124	5.10018	5.45663	9.92038	9.79232	10.3741	13.0553	4.33878	6.00828	9.40306	8.15908	7.26826	3.627	4.19067	4.86212	5.37901	6.56445	3.38051	1.10198	0.132235	0.621774	1.72326	0.505012	1.13077	1.05573	up	0.0798266	normal	0.333882	normal	--	--	--	--	Biological Process: signal transduction (GO:0007165);;	K13459|4.4e-44|vvi:100265494|K13459 disease resistance protein RPS2 | (RefSeq) probable disease resistance protein At1g52660	Plant-pathogen interaction (ko04626)	--	--	TIR domain	Disease resistance protein RPV1 OS=Vitis rotundifolia OX=103349 GN=RPV1 PE=1 SV=1	S	Function unknown	TMV resistance protein N [Vitis vinifera]	biological process: cellular process (GO:0009987);; biological process: biological regulation (GO:0065007)
VIT_00s0179g00270	VIT_00s0179g00270	10.175	17.0212	13.4749	22.339	19.6372	24.8952	25.7617	19.0599	17.2685	20.7561	22.6661	20.5397	19.3378	19.5288	17.308	19.3641	20.6431	21.2185	16.6885	17.8362	21.256	23.9867	18.6698	20.3148	0.711268	up	0.0426953	normal	0.190399	normal	0.212836	normal	--	--	Cellular Component: plastid (GO:0009536);;	--	--	--	--	--	--	S	Function unknown	uncharacterized protein LOC117918526 [Vitis riparia]	cellular component: cell (GO:0005623);; cellular component: organelle (GO:0043226);; cellular component: cell part (GO:0044464)
VIT_00s0179g00320	VIT_00s0179g00320	13.1636	20.8971	19.3636	35.4395	28.3604	35.808	27.0102	14.0058	33.9132	33.6231	22.1925	13.6152	16.9268	12.9065	19.4659	13.2254	16.1029	15.2249	4.61469	6.15558	6.69791	6.20798	4.04516	8.88358	0.889612	up	-0.108567	normal	-0.0754638	normal	0.176036	normal	--	--	Biological Process: regulation of monopolar cell growth (GO:0051513);;	--	--	--	--	Domain of unknown function (DUF4378)	Protein LONGIFOLIA 1 OS=Arabidopsis thaliana OX=3702 GN=LNG1 PE=1 SV=1	S	Function unknown	PREDICTED: protein LONGIFOLIA 2 isoform X2 [Vitis vinifera]	biological process: biological regulation (GO:0065007)
VIT_00s0179g00370	VIT_00s0179g00370	1.89852	0.955454	1.51121	0.799587	1.74145	0.993399	0.758194	2.51806	0.046623	0.862529	0.342405	3.69522	0.528048	0.541306	1.857	3.57112	0.894199	5.17012	1.76152	0.942755	2.29607	3.05613	2.91291	1.67613	-0.314235	normal	0.55757	normal	1.8047	up	0.651653	normal	--	--	Biological Process: cellular protein modification process (GO:0006464);; Biological Process: protein transport (GO:0015031);;	K12183|5.0e-193|vvi:100256221|K12183 ESCRT-I complex subunit TSG101 | (RefSeq) protein ELC	Endocytosis (ko04144)	--	--	UEV domain	--	OU	Posttranslational modification, protein turnover, chaperones;; Intracellular trafficking, secretion, and vesicular transport	PREDICTED: protein ELC [Vitis vinifera]	biological process: metabolic process (GO:0008152);; biological process: cellular process (GO:0009987);; biological process: localization (GO:0051179)
VIT_00s0181g00010	VIT_00s0181g00010	12.508	19.1456	25.6668	13.8463	6.74556	5.4038	2.60785	12.3969	1.45231	0.951351	1.32297	4.71841	3.17775	3.76964	2.21212	3.61548	1.21752	3.75648	1.4155	3.97822	3.00553	3.86341	10.0124	2.1492	-1.15554	down	-1.21965	normal	-0.0204562	normal	0.94147	normal	[G]	Carbohydrate transport and metabolism	Molecular Function: sugar:proton symporter activity (GO:0005351);; Cellular Component: integral component of plasma membrane (GO:0005887);; Biological Process: glucose import (GO:0046323);;	K24193|6.5e-293|vvi:100233083|K24193 MFS transporter, SP family, sugar:H+ symporter | (RefSeq) hexose transporter	--	[R]	General function prediction only	Sugar (and other) transporter	Sugar carrier protein C OS=Ricinus communis OX=3988 GN=STC PE=2 SV=1	R	General function prediction only	putative hexose transporter [Vitis vinifera]	molecular function: transporter activity (GO:0005215);; biological process: single-organism process (GO:0044699);; biological process: localization (GO:0051179);; cellular component: cell (GO:0005623);; cellular component: membrane (GO:0016020);; cellular component: membrane part (GO:0044425);; cellular component: cell part (GO:0044464)
VIT_00s0181g00030	VIT_00s0181g00030	22.2986	32.4225	19.4248	17.8382	13.5263	10.6878	5.35061	20.2047	5.61118	4.68978	5.78627	8.4345	14.34	13.0645	14.7999	15.2916	11.0569	12.9214	15.7401	18.3229	16.5913	18.7846	21.9421	19.7967	-0.823163	down	-0.701167	normal	-0.0377792	normal	0.28678	normal	--	--	--	--	--	--	--	--	--	--	--	--	--
VIT_00s0181g00040	VIT_00s0181g00040	22.4208	32.9431	22.3384	16.6351	15.4901	10.6295	6.56264	22.4017	4.51201	6.81267	5.34239	10.9109	16.3256	14.4196	14.2452	17.934	12.3306	13.6372	16.2844	19.0093	22.9087	18.1915	27.1717	23.2707	-0.868233	down	-0.516424	normal	0.0289903	normal	0.268532	normal	--	--	Molecular Function: protein binding (GO:0005515);;	K14485|0.0e+00|vvi:100263734|K14485 transport inhibitor response 1 | (RefSeq) protein TRANSPORT INHIBITOR RESPONSE 1	Plant hormone signal transduction (ko04075)	[R]	General function prediction only	Transport inhibitor response 1 protein domain	Protein TRANSPORT INHIBITOR RESPONSE 1 OS=Arabidopsis thaliana OX=3702 GN=TIR1 PE=1 SV=2	T	Signal transduction mechanisms	PREDICTED: protein TRANSPORT INHIBITOR RESPONSE 1 [Vitis vinifera]	molecular function: binding (GO:0005488)
VIT_00s0181g00080	VIT_00s0181g00080	34.2986	6.50299	17.7138	9.85598	13.3725	9.54448	21.3888	17.3241	25.383	10.7472	22.2234	26.8409	12.0034	18.4474	12.5378	10.9937	19.4807	7.42464	21.267	10.167	13.0952	15.9548	12.0911	11.8827	-0.841398	down	-0.114988	normal	-0.129651	normal	-0.126115	normal	--	--	Biological Process: response to acid chemical (GO:0001101);; Biological Process: response to stress (GO:0006950);; Biological Process: response to osmotic stress (GO:0006970);; Biological Process: biological_process (GO:0008150);; Biological Process: response to external stimulus (GO:0009605);; Biological Process: response to biotic stimulus (GO:0009607);; Biological Process: response to wounding…	--	--	--	--	--	F-box protein At1g61340 OS=Arabidopsis thaliana OX=3702 GN=At1g61340 PE=2 SV=1	R	General function prediction only	PREDICTED: F-box protein At1g61340 [Vitis vinifera]	biological process: response to stimulus (GO:0050896);; biological process: multi-organism process (GO:0051704)
VIT_00s0181g00090	VIT_00s0181g00090	2.10574	0	0.769666	0.88782	1.39401	1.00419	3.18242	0	1.76193	1.41484	0	1.74945	2.91702	0	0	1.58563	1.71615	2.19569	2.20443	4.47924	3.40605	1.38511	1.37161	1.81103	--	--	--	--	--	--	-1.1032	down	--	--	--	K23314|1.5e-27|vvi:100267300|K23314 telomerase Cajal body protein 1 | (RefSeq) telomerase Cajal body protein 1	--	[R]	General function prediction only	--	--	R	General function prediction only	hypothetical protein DCAR_008069 [Daucus carota subsp. sativus]	--
VIT_00s0181g00180	VIT_00s0181g00180	5.91296	6.0425	5.91138	2.43101	4.22281	2.41114	0.704844	2.15676	1.61778	1.20253	1.7239	5.12765	0	0	0	0	0.421341	0.375941	0	0	0	0	0	0	-0.980555	down	0.829765	normal	--	--	--	--	--	--	Biological Process: response to light stimulus (GO:0009416);; Cellular Component: photosystem I (GO:0009522);; Cellular Component: photosystem II (GO:0009523);; Cellular Component: chloroplast thylakoid membrane (GO:0009535);; Biological Process: photosynthesis, light harvesting in photosystem I (GO:0009768);; Cellular Component: chloroplast envelope (GO:0009941);; Cellular Component: plastoglobu…	K08914|1.6e-157|vvi:100854348|K08914 light-harvesting complex II chlorophyll a/b binding protein 3 | (RefSeq) chlorophyll a-b binding protein 13, chloroplastic	Photosynthesis - antenna proteins (ko00196)	--	--	Chlorophyll A-B binding protein	Chlorophyll a-b binding protein 13, chloroplastic OS=Solanum lycopersicum OX=4081 GN=CAB13 PE=1 SV=1	R	General function prediction only	PREDICTED: chlorophyll a-b binding protein 13, chloroplastic [Vitis vinifera]	biological process: response to stimulus (GO:0050896);; cellular component: cell (GO:0005623);; cellular component: membrane (GO:0016020);; cellular component: macromolecular complex (GO:0032991);; cellular component: membrane part (GO:0044425);; cellular component: cell part (GO:0044464);; cellular component: organelle (GO:0043226);; cellular component: organelle part (GO:0044422);; biological p…
VIT_00s0181g00200	VIT_00s0181g00200	7.88067	8.17585	8.6106	2.90985	5.81057	5.20781	1.3396	1.21596	1.91964	1.2133	1.98333	3.27151	0.108762	0	0.04954	0	0.202846	0	0	0	0.041333	0	0	0	-0.824715	down	0.49818	normal	--	--	--	--	--	--	Biological Process: response to light stimulus (GO:0009416);; Cellular Component: photosystem I (GO:0009522);; Cellular Component: photosystem II (GO:0009523);; Cellular Component: chloroplast thylakoid membrane (GO:0009535);; Biological Process: photosynthesis, light harvesting in photosystem I (GO:0009768);; Cellular Component: chloroplast envelope (GO:0009941);; Cellular Component: plastoglobu…	K08914|4.6e-157|vvi:100251653|K08914 light-harvesting complex II chlorophyll a/b binding protein 3 | (RefSeq) chlorophyll a-b binding protein 13, chloroplastic	Photosynthesis - antenna proteins (ko00196)	--	--	Chlorophyll A-B binding protein	Chlorophyll a-b binding protein 13, chloroplastic OS=Solanum lycopersicum OX=4081 GN=CAB13 PE=1 SV=1	R	General function prediction only	PREDICTED: chlorophyll a-b binding protein 13, chloroplastic [Vitis vinifera]	biological process: response to stimulus (GO:0050896);; cellular component: cell (GO:0005623);; cellular component: membrane (GO:0016020);; cellular component: macromolecular complex (GO:0032991);; cellular component: membrane part (GO:0044425);; cellular component: cell part (GO:0044464);; cellular component: organelle (GO:0043226);; cellular component: organelle part (GO:0044422);; biological p…
VIT_00s0181g00220	VIT_00s0181g00220	10.7176	9.62423	11.2549	15.1681	11.0861	11.7968	6.85321	7.42585	6.78756	6.34907	8.85041	10.1238	6.49369	5.12913	6.10907	6.05757	4.97907	5.4276	6.28505	5.2937	4.30288	9.02345	9.47626	9.69822	0.257953	normal	0.263451	normal	-0.0391468	normal	0.856212	up	--	--	Molecular Function: transcription factor activity, sequence-specific DNA binding (GO:0003700);; Molecular Function: calmodulin binding (GO:0005516);; Cellular Component: nucleus (GO:0005634);; Molecular Function: sequence-specific DNA binding (GO:0043565);; Biological Process: regulation of salicylic acid biosynthetic process (GO:0080142);;	--	--	--	--	Calmodulin binding protein-like	Calmodulin-binding protein 60 B OS=Arabidopsis thaliana OX=3702 GN=CBP60B PE=2 SV=1	R	General function prediction only	PREDICTED: calmodulin-binding protein 60 C isoform X2 [Vitis vinifera]	molecular function: nucleic acid binding transcription factor activity (GO:0001071);; biological process: biological regulation (GO:0065007);; molecular function: binding (GO:0005488);; cellular component: cell (GO:0005623);; cellular component: organelle (GO:0043226);; cellular component: cell part (GO:0044464)
VIT_00s0181g00250	VIT_00s0181g00250	2.38245	1.41527	2.72394	4.51863	2.74972	4.35116	3.50233	2.92173	2.93966	4.3377	3.05249	2.51504	9.39699	13.8342	9.5412	11.6412	10.9335	10.3141	11.2954	11.3206	11.962	14.4024	10.2636	10.037	0.817982	up	0.0841433	normal	0.0689579	normal	0.0411282	normal	[IR]	Lipid transport and metabolism;; General function prediction only	Molecular Function: lipid kinase activity (GO:0001727);; Molecular Function: NAD+ kinase activity (GO:0003951);; Cellular Component: cytoplasm (GO:0005737);; Biological Process: sphingolipid metabolic process (GO:0006665);; Cellular Component: membrane (GO:0016020);; Biological Process: phosphorylation (GO:0016310);; Molecular Function: D-erythro-sphingosine kinase activity (GO:0017050);; Cellula…	K04718|1.0e-292|vvi:100248229|K04718 sphingosine kinase [EC:2.7.1.91] | (RefSeq) sphingosine kinase 2	Sphingolipid metabolism (ko00600)	[IT]	Lipid transport and metabolism;; Signal transduction mechanisms	Diacylglycerol kinase catalytic domain	Sphingosine kinase 2 OS=Arabidopsis thaliana OX=3702 GN=SPHK2 PE=1 SV=1	IT	Lipid transport and metabolism;; Signal transduction mechanisms	PREDICTED: sphingosine kinase 1 isoform X1 [Vitis vinifera]	molecular function: catalytic activity (GO:0003824);; biological process: metabolic process (GO:0008152);; biological process: cellular process (GO:0009987);; cellular component: cell (GO:0005623);; cellular component: cell part (GO:0044464);; biological process: single-organism process (GO:0044699);; cellular component: membrane (GO:0016020);; cellular component: organelle (GO:0043226)
VIT_00s0187g00040	VIT_00s0187g00040	10.8429	21.3611	24.5034	17.4534	14.1244	16.9729	11.0999	22.1077	9.55695	12.6685	10.2501	21.5261	3.13656	5.73267	8.16147	8.21616	11.2555	10.8307	2.38133	5.46435	5.03587	4.97515	3.08061	2.35353	-0.233357	normal	0.0623603	normal	0.90721	up	-0.267583	normal	--	--	Molecular Function: cysteine-type endopeptidase inhibitor activity (GO:0004869);;	K13899|2.5e-23|pmum:103326979|K13899 cystatin-C | (RefSeq) cysteine proteinase inhibitor 1	--	--	--	Aspartic acid proteinase inhibitor	Cysteine proteinase inhibitor 1 OS=Actinidia deliciosa OX=3627 PE=1 SV=1	R	General function prediction only	Cysteine proteinase inhibitor 1 [Vitis vinifera]	molecular function: molecular function regulator (GO:0098772);; biological process: biological regulation (GO:0065007)
VIT_00s0187g00050	VIT_00s0187g00050	33.6892	45.6997	77.175	230.655	65.6533	173.91	54.6947	17.7399	9.72403	33.3688	87.3644	33.6382	0.423792	2.03046	2.39477	2.12669	4.69729	3.48154	0.924636	0.287689	0.561714	0.717158	0.221146	1.51046	1.57135	up	0.906318	normal	1.15407	normal	--	--	--	--	Molecular Function: cysteine-type endopeptidase inhibitor activity (GO:0004869);;	--	--	--	--	Aspartic acid proteinase inhibitor	--	--	--	hypothetical protein VITISV_013493 [Vitis vinifera]	molecular function: molecular function regulator (GO:0098772);; biological process: biological regulation (GO:0065007)
VIT_00s0187g00090	VIT_00s0187g00090	4.63708	3.11374	4.65569	33.5676	15.8746	27.517	19.706	41.8646	5.06814	11.0766	45.8596	58.9985	0	0	0	0.243725	0.133719	0.075179	0	0	0	0	0.226277	0.993438	2.60754	up	0.807497	normal	--	--	--	--	--	--	--	--	--	--	--	Phloem filament protein PP1 cystatin-like domain	--	--	--	cysteine proteinase inhibitor 1-like [Momordica charantia]	--
VIT_00s0187g00160	VIT_00s0187g00160	95.2013	69.1775	66.5592	145.215	125.326	138.985	1233.12	76.8872	828.085	1185.65	285.526	373.969	338.498	177.909	240.239	348.044	515.947	236.4	23.6617	20.5191	19.4436	21.8324	48.6272	19.6501	0.819839	up	-0.216981	normal	0.59903	up	0.51479	normal	--	--	Cellular Component: integral component of membrane (GO:0016021);;	--	--	--	--	--	--	--	--	--	cellular component: membrane (GO:0016020);; cellular component: membrane part (GO:0044425)
VIT_00s0193g00110	VIT_00s0193g00110	14.0546	10.9217	11.4193	7.68653	8.16719	7.75155	8.8431	10.7081	6.13363	4.44916	8.20719	8.12078	3.29238	4.35013	4.90616	5.67467	3.52943	3.67021	2.69638	2.79946	3.49916	3.7106	5.46454	2.54412	-0.630326	down	-0.303871	normal	0.10374	normal	0.40808	normal	--	--	Cellular Component: membrane (GO:0016020);; Cellular Component: integral component of membrane (GO:0016021);;	K00895|1.7e-33|hbr:110656716|K00895 diphosphate-dependent phosphofructokinase [EC:2.7.1.90] | (RefSeq) LOW QUALITY PROTEIN: uncharacterized protein LOC110656716	Glycolysis / Gluconeogenesis (ko00010);; Pentose phosphate pathway (ko00030);; Fructose and mannose metabolism (ko00051)	[R]	General function prediction only	Domain of unknown function	--	R	General function prediction only	unnamed protein product, partial [Vitis vinifera]	cellular component: membrane (GO:0016020);; cellular component: membrane part (GO:0044425)
VIT_00s0194g00250	VIT_00s0194g00250	15.1656	15.5148	16.5519	5.88888	12.5584	11.5348	6.31763	2.59028	2.52031	4.39842	7.69611	5.96484	2.67753	1.61133	1.14309	0.313046	2.35017	1.57618	0.728354	1.26435	0.520805	0.836441	0.159619	1.49417	-0.662457	down	0.64897	normal	-0.291648	normal	0.0318382	normal	--	--	Molecular Function: calcium ion binding (GO:0005509);; Cellular Component: integral component of plasma membrane (GO:0005887);; Cellular Component: plant-type vacuole membrane (GO:0009705);; Molecular Function: potassium ion leak channel activity (GO:0022841);; Biological Process: stabilization of membrane potential (GO:0030322);; Biological Process: potassium ion transmembrane transport (GO:0071…	K05389|8.2e-191|vvi:100852731|K05389 potassium channel subfamily K, other eukaryote | (RefSeq) two pore potassium channel a-like	--	[P]	Inorganic ion transport and metabolism	Ion channel	Two-pore potassium channel 1 OS=Arabidopsis thaliana OX=3702 GN=TPK1 PE=1 SV=2	P	Inorganic ion transport and metabolism	unnamed protein product, partial [Vitis vinifera]	molecular function: binding (GO:0005488);; cellular component: cell (GO:0005623);; cellular component: membrane (GO:0016020);; cellular component: membrane part (GO:0044425);; cellular component: cell part (GO:0044464);; cellular component: organelle (GO:0043226);; cellular component: organelle part (GO:0044422);; molecular function: transporter activity (GO:0005215);; biological process: cellula…
VIT_00s0194g00260	VIT_00s0194g00260	6.65403	12.5071	14.909	13.9227	6.87916	5.89184	3.58915	19.2623	4.11366	4.02249	4.76355	8.50844	5.74204	3.80031	6.46418	8.90767	4.4621	3.30734	4.49479	1.84652	1.55949	7.66837	6.44527	6.79435	-0.365529	normal	-0.618419	normal	0.120051	normal	1.42675	up	--	--	Biological Process: cytoskeleton organization (GO:0007010);; Molecular Function: microtubule binding (GO:0008017);; Biological Process: plant-type cell wall biogenesis (GO:0009832);; Biological Process: xylem and phloem pattern formation (GO:0010051);;	--	--	--	--	Microtubule-associated protein 70	Microtubule-associated protein 70-5 OS=Arabidopsis thaliana OX=3702 GN=MAP70.5 PE=1 SV=1	Z	Cytoskeleton	PREDICTED: microtubule-associated protein 70-5 [Vitis vinifera]	biological process: cellular process (GO:0009987);; biological process: cellular component organization or biogenesis (GO:0071840);; molecular function: binding (GO:0005488);; biological process: multicellular organismal process (GO:0032501);; biological process: developmental process (GO:0032502);; biological process: single-organism process (GO:0044699)
VIT_00s0194g00340	VIT_00s0194g00340	5.60918	4.76142	6.70611	2.08816	1.56543	3.18892	0.258688	1.36107	1.0564	0.225976	1.36474	3.03961	0.308196	0	0.074578	0.065444	0.398197	0	0.249057	0	0.124154	0.522081	0.249871	0.219632	-1.31484	down	0.7819	normal	--	--	--	--	--	--	--	--	--	--	--	--	--	S	Function unknown	PREDICTED: protein PYRICULARIA ORYZAE RESISTANCE 21 isoform X1 [Vitis vinifera]	--
VIT_00s0199g00080	VIT_00s0199g00080	2.88488	3.3369	1.83004	8.79344	3.5954	3.89487	4.26502	2.89071	1.73788	3.73285	1.76304	1.41454	2.45891	2.48	1.54573	1.41274	2.46469	1.95887	1.66938	1.80167	0.892284	1.75606	1.46302	2.08041	1.00898	up	-0.34855	normal	-0.0864009	normal	0.307423	normal	--	--	--	--	--	--	--	--	--	S	Function unknown	PREDICTED: uncharacterized protein LOC100242393 [Vitis vinifera]	--
VIT_00s0199g00310	VIT_00s0199g00310	140.634	63.5952	118.67	52.6398	63.4417	53.4241	165.455	79.6543	92.5812	84.7522	175	139.785	43.2479	65.9883	35.8423	28.6678	36.776	27.7795	13.9726	8.38113	18.1986	28.5958	16.0172	12.9654	-0.938628	down	0.232448	normal	-0.578866	normal	0.550394	normal	--	--	--	--	--	--	--	--	--	--	--	--	--
VIT_00s0201g00060	VIT_00s0201g00060	0.533687	0.887457	1.1282	2.11921	1.59364	1.29594	0.764581	0.989965	0.73579	0.506296	0.541508	1.2806	0.928162	0.392204	1.39399	0.740086	1.02292	0.964185	0.768812	1.65338	1.62099	1.07197	1.99483	1.17001	0.958616	up	-0.10182	normal	0.0833075	normal	0.0946421	normal	--	--	Biological Process: response to oxidative stress (GO:0006979);;	--	--	--	--	--	--	S	Function unknown	unnamed protein product, partial [Vitis vinifera]	biological process: response to stimulus (GO:0050896)
VIT_00s0203g00020	VIT_00s0203g00020	0.06564	0.41077	0.900722	1.96103	0.907642	0.561793	0.703604	0.224072	0.408167	0.151362	0.267565	0.343415	16.7848	10.8471	0.818988	4.99668	0.493061	12.4613	33.3155	11.286	8.81577	2.07481	10.1403	4.71844	--	--	--	--	-0.579128	normal	-1.65725	down	--	--	--	--	--	--	--	Wound-induced protein	--	S	Function unknown	hypothetical protein VITISV_011095 [Vitis vinifera]	--
VIT_00s0203g00070	VIT_00s0203g00070	11.8431	3.45254	4.13968	1.36791	1.67354	2.27587	1.66637	2.28577	1.97898	0.963454	6.04146	3.86125	1.31408	0.965582	0.533161	0.403208	1.11364	0.583621	0	0	0	0.028114	0.050049	0	-1.85714	down	0.85808	normal	-0.353531	normal	--	--	--	--	Molecular Function: transcription regulatory region sequence-specific DNA binding (GO:0000976);; Molecular Function: transcription factor activity, sequence-specific DNA binding (GO:0003700);; Cellular Component: nucleus (GO:0005634);; Biological Process: cell differentiation (GO:0030154);; Molecular Function: sequence-specific DNA binding (GO:0043565);;	K09422|4.1e-209|vvi:100245492|K09422 transcription factor MYB, plant | (RefSeq) protein ODORANT1	--	[K]	Transcription	Myb-like DNA-binding domain	Transcription factor MYB102 OS=Arabidopsis thaliana OX=3702 GN=MYB102 PE=2 SV=1	K	Transcription	PREDICTED: protein ODORANT1 [Vitis vinifera]	molecular function: binding (GO:0005488);; molecular function: nucleic acid binding transcription factor activity (GO:0001071);; biological process: biological regulation (GO:0065007);; cellular component: cell (GO:0005623);; cellular component: organelle (GO:0043226);; cellular component: cell part (GO:0044464);; biological process: cellular process (GO:0009987);; biological process: development…
VIT_00s0203g00160	VIT_00s0203g00160	3.4469	4.78952	3.00437	1.64993	1.47739	1.90782	0.904764	1.08985	0.854437	0	0	1.62845	0	0.255038	0.163677	0	0.386048	0	0.253427	0.312905	0.33945	0.104968	0.069426	0	-1.1488	down	-0.854632	normal	--	--	--	--	--	--	Biological Process: regulation of cyclin-dependent protein serine/threonine kinase activity (GO:0000079);; Cellular Component: cyclin-dependent protein kinase holoenzyme complex (GO:0000307);; Cellular Component: nucleus (GO:0005634);; Cellular Component: cytoplasm (GO:0005737);; Molecular Function: cyclin-dependent protein serine/threonine kinase regulator activity (GO:0016538);; Cellular Compon…	K18812|5.9e-172|vvi:100251622|K18812 cyclin D6, plant | (RefSeq) putative cyclin-D6-1	--	[D]	Cell cycle control, cell division, chromosome partitioning	Cyclin, N-terminal domain	Putative cyclin-D6-1 OS=Arabidopsis thaliana OX=3702 GN=CYCD6-1 PE=3 SV=1	D	Cell cycle control, cell division, chromosome partitioning	unnamed protein product, partial [Vitis vinifera]	biological process: biological regulation (GO:0065007);; cellular component: cell (GO:0005623);; cellular component: macromolecular complex (GO:0032991);; cellular component: cell part (GO:0044464);; cellular component: organelle (GO:0043226);; molecular function: molecular function regulator (GO:0098772);; cellular component: other organism (GO:0044215);; cellular component: other organism part …
VIT_00s0203g00220	VIT_00s0203g00220	1.74262	0.461363	0.67408	0.070561	0.518116	0.392149	0.094895	0.397276	0.218897	0.12317	0	0.193678	1.22813	1.41649	1.03068	1.39692	1.46394	1.0668	0.850472	1.21087	0.848299	1.57888	1.39142	1.2136	-1.54808	down	--	--	0.152574	normal	0.553634	normal	--	--	Biological Process: response to acid chemical (GO:0001101);; Biological Process: immune system process (GO:0002376);; Molecular Function: molecular_function (GO:0003674);; Molecular Function: catalytic activity (GO:0003824);; Molecular Function: protein kinase activity (GO:0004672);; Molecular Function: protein serine/threonine kinase activity (GO:0004674);; Molecular Function: binding (GO:000548…	K03327|1.9e-21|cic:CICLE_v10018703mg|K03327 multidrug resistance protein, MATE family | (RefSeq) hypothetical protein	--	--	--	D-mannose binding lectin	G-type lectin S-receptor-like serine/threonine-protein kinase SD1-13 OS=Arabidopsis thaliana OX=3702 GN=SD113 PE=1 SV=2	T	Signal transduction mechanisms	unnamed protein product, partial [Vitis vinifera]	biological process: response to stimulus (GO:0050896);; biological process: immune system process (GO:0002376);; molecular function: catalytic activity (GO:0003824);; biological process: metabolic process (GO:0008152);; biological process: cellular process (GO:0009987);; molecular function: binding (GO:0005488);; cellular component: cell (GO:0005623);; cellular component: membrane (GO:0016020);; …
VIT_00s0204g00020	VIT_00s0204g00020	5.05983	4.42779	3.86806	2.35967	1.76802	1.43981	1.28805	6.75475	1.02746	0.979108	1.821	4.15847	2.54357	4.6344	3.35043	3.81428	3.35376	3.42698	3.8581	4.28627	5.38546	4.3072	6.42686	5.26716	-1.26392	down	-0.36281	normal	0.0736101	normal	0.271511	normal	--	--	Cellular Component: cellular_component (GO:0005575);; Cellular Component: intracellular (GO:0005622);; Cellular Component: cell (GO:0005623);; Cellular Component: nucleus (GO:0005634);; Cellular Component: cytoplasm (GO:0005737);; Cellular Component: vacuole (GO:0005773);; Cellular Component: organelle (GO:0043226);; Cellular Component: membrane-bounded organelle (GO:0043227);; Cellular Component…	K22366|2.2e-14|jcu:105646579|K22366 thioredoxin reductase-like selenoprotein T | (RefSeq) uncharacterized protein LOC105646579	--	[K]	Transcription	Myb/SANT-like DNA-binding domain	Protein FIP2 OS=Arabidopsis thaliana OX=3702 GN=FIP2 PE=1 SV=1	K	Transcription	PREDICTED: trihelix transcription factor ASIL2 [Vitis vinifera]	cellular component: cell (GO:0005623);; cellular component: cell part (GO:0044464);; cellular component: organelle (GO:0043226)
VIT_00s0207g00130	VIT_00s0207g00130	7.45575	12.5132	13.3628	3.46283	8.79595	4.26661	0.754249	1.40999	0.300868	0.044019	0.649151	1.24535	1.88543	0.414097	0.575139	0.690893	0.163344	0.431653	0.266415	0	0	0.072	0.219262	0.224164	-1.01349	down	--	--	--	--	--	--	[S]	Function unknown	--	K13449|2.1e-31|zma:542352|K13449 pathogenesis-related protein 1 | (RefSeq) prp4; pathogenesis related protein 4 precursor	MAPK signaling pathway - plant (ko04016);; Plant hormone signal transduction (ko04075);; Plant-pathogen interaction (ko04626)	[S]	Function unknown	Cysteine-rich secretory protein family	STS14 protein OS=Solanum tuberosum OX=4113 GN=STS14 PE=2 SV=1	S	Function unknown	PREDICTED: STS14 protein [Vitis vinifera]	--
VIT_00s0207g00180	VIT_00s0207g00180	6.7351	6.61736	9.29126	2.89849	5.92855	1.71631	1.45109	3.17168	1.55568	1.24572	2.589	2.06447	0.635743	1.36652	0.591243	0.213681	0.486145	1.04842	0.927379	0	0.056545	1.13728	0.329759	0	-1.10848	down	-0.0650897	normal	--	--	--	--	--	--	--	--	--	--	--	Domain of unknown function (DUF4228)	--	S	Function unknown	PREDICTED: uncharacterized protein LOC100255767 [Vitis vinifera]	--
VIT_00s0207g00230	VIT_00s0207g00230	5.94231	5.21439	8.28171	11.5052	9.59966	8.64418	21.9248	3.38267	19.335	20.3	11.4053	3.7852	13.4448	10.8362	14.0157	11.1953	12.2046	12.1345	4.04054	2.70741	2.67509	2.83154	2.75968	3.46863	0.600572	up	-0.329235	normal	-0.0382243	normal	-0.0268979	normal	--	--	Molecular Function: protein binding (GO:0005515);; Cellular Component: cellular_component (GO:0005575);; Cellular Component: cell (GO:0005623);; Cellular Component: plasma membrane (GO:0005886);; Cellular Component: membrane (GO:0016020);; Cellular Component: cell part (GO:0044464);; Cellular Component: cell periphery (GO:0071944);;	K03453|3.2e-07|han:110873038|K03453 bile acid:Na+ symporter, BASS family | (RefSeq) probable sodium/metabolite cotransporter BASS3, chloroplastic	--	--	--	NPH3 family	BTB/POZ domain-containing protein At5g66560 OS=Arabidopsis thaliana OX=3702 GN=At5g66560 PE=2 SV=2	R	General function prediction only	PREDICTED: BTB/POZ domain-containing protein At5g66560 [Vitis vinifera]	molecular function: binding (GO:0005488);; cellular component: cell (GO:0005623);; cellular component: membrane (GO:0016020);; cellular component: cell part (GO:0044464)
VIT_00s0211g00080	VIT_00s0211g00080	3.01895	5.13504	3.11573	1.2012	2.01117	2.4609	1.89926	1.52759	4.30071	2.01109	1.65798	4.6231	3.25292	1.5614	5.27725	3.15129	2.22912	2.49459	4.53104	3.37245	1.75737	3.42477	2.42846	6.05758	-0.983054	down	0.0744271	normal	-0.284284	normal	0.331367	normal	[E]	Amino acid transport and metabolism	Molecular Function: glycine hydroxymethyltransferase activity (GO:0004372);; Biological Process: glycine metabolic process (GO:0006544);; Biological Process: L-serine catabolic process (GO:0006565);; Biological Process: one-carbon metabolic process (GO:0006730);; Molecular Function: zinc ion binding (GO:0008270);; Molecular Function: amino acid binding (GO:0016597);; Biological Process: glycine b…	K00600|6.0e-52|vvi:100243424|K00600 glycine hydroxymethyltransferase [EC:2.1.2.1] | (RefSeq) serine hydroxymethyltransferase, mitochondrial	Glycine, serine and threonine metabolism (ko00260);; Cyanoamino acid metabolism (ko00460);; Glyoxylate and dicarboxylate metabolism (ko00630);; One carbon pool by folate (ko00670);; Carbon metabolism (ko01200);; Biosynthesis of amino acids (ko01230)	[E]	Amino acid transport and metabolism	Serine hydroxymethyltransferase	Serine hydroxymethyltransferase 2, mitochondrial OS=Flaveria pringlei OX=4226 PE=2 SV=1	E	Amino acid transport and metabolism	unnamed protein product, partial [Vitis vinifera]	molecular function: catalytic activity (GO:0003824);; biological process: metabolic process (GO:0008152);; biological process: cellular process (GO:0009987);; biological process: single-organism process (GO:0044699);; molecular function: binding (GO:0005488);; biological process: response to stimulus (GO:0050896)
VIT_00s0211g00120	VIT_00s0211g00120	11.2258	16.3977	11.7887	6.47949	7.00843	10.6807	10.2378	6.80605	21.9753	14.8443	5.50479	15.6995	12.3458	10.2963	13.612	15.1844	13.3899	11.839	18.466	13.7325	19.433	17.8076	10.5118	20.0648	-0.709167	down	-0.130624	normal	0.222213	normal	-0.0490179	normal	[E]	Amino acid transport and metabolism	Molecular Function: glycine hydroxymethyltransferase activity (GO:0004372);; Biological Process: glycine metabolic process (GO:0006544);; Biological Process: L-serine catabolic process (GO:0006565);; Biological Process: one-carbon metabolic process (GO:0006730);; Molecular Function: zinc ion binding (GO:0008270);; Molecular Function: amino acid binding (GO:0016597);; Biological Process: glycine b…	K00600|1.5e-297|vvi:100243424|K00600 glycine hydroxymethyltransferase [EC:2.1.2.1] | (RefSeq) serine hydroxymethyltransferase, mitochondrial	Glycine, serine and threonine metabolism (ko00260);; Cyanoamino acid metabolism (ko00460);; Glyoxylate and dicarboxylate metabolism (ko00630);; One carbon pool by folate (ko00670);; Carbon metabolism (ko01200);; Biosynthesis of amino acids (ko01230)	[E]	Amino acid transport and metabolism	Serine hydroxymethyltransferase	Serine hydroxymethyltransferase, mitochondrial OS=Solanum tuberosum OX=4113 PE=2 SV=1	E	Amino acid transport and metabolism	PREDICTED: serine hydroxymethyltransferase, mitochondrial [Vitis vinifera]	molecular function: catalytic activity (GO:0003824);; biological process: metabolic process (GO:0008152);; biological process: cellular process (GO:0009987);; biological process: single-organism process (GO:0044699);; molecular function: binding (GO:0005488);; biological process: response to stimulus (GO:0050896)
VIT_00s0214g00120	VIT_00s0214g00120	3.81807	1.38594	1.26622	5.81353	4.90607	6.0867	2.875	3.34885	1.92815	3.59964	2.24504	1.58094	1.54855	3.23265	2.67038	0.497886	1.13263	2.92166	0.609452	2.58232	1.57697	2.12404	0.772137	0.71547	1.32482	up	--	--	--	--	--	--	--	--	--	K03188|4.6e-09|dcr:108224146|K03188 urease accessory protein | (RefSeq) uncharacterized protein LOC108224146 isoform X1	--	--	--	--	F-box protein SKIP3 OS=Arabidopsis thaliana OX=3702 GN=SKIP3 PE=1 SV=2	R	General function prediction only	unnamed protein product, partial [Vitis vinifera]	--
VIT_00s0214g00130	VIT_00s0214g00130	16.4829	19.475	19.1588	35.6662	26.7467	27.8591	19.9275	26.2172	23.6739	26.3366	26.7439	20.8384	16.5596	19.3419	15.876	16.8834	17.4289	13.6195	7.11607	8.12644	8.84165	11.6044	12.1931	7.41329	0.702655	up	0.091454	normal	-0.0495858	normal	0.404963	normal	--	--	Molecular Function: protein binding (GO:0005515);;	K03188|2.0e-47|dcr:108224146|K03188 urease accessory protein | (RefSeq) uncharacterized protein LOC108224146 isoform X1	--	--	--	Phloem protein 2	F-box protein At2g02240 OS=Arabidopsis thaliana OX=3702 GN=At2g02240 PE=2 SV=1	R	General function prediction only	unnamed protein product, partial [Vitis vinifera]	molecular function: binding (GO:0005488)
VIT_00s0218g00010	VIT_00s0218g00010	4.26422	2.27257	1.23605	1.6098	1.21611	0.810854	1.02814	2.09011	0.583736	0.250203	0.066427	0.896524	0.920561	1.08956	1.62085	0.546608	0.386029	1.51557	0.924777	3.36694	3.50064	1.68617	0.895145	0.39907	-1.08227	normal	-1.59483	normal	-0.473274	normal	-1.3303	down	[G]	Carbohydrate transport and metabolism	Molecular Function: zinc ion binding (GO:0008270);; Biological Process: lignin biosynthetic process (GO:0009809);; Molecular Function: oxidoreductase activity, acting on the CH-OH group of donors, NAD or NADP as acceptor (GO:0016616);; Molecular Function: cinnamyl-alcohol dehydrogenase activity (GO:0045551);;	K23232|7.5e-158|nau:109215604|K23232 8-hydroxygeraniol dehydrogenase [EC:1.1.1.324] | (RefSeq) 8-hydroxygeraniol dehydrogenase-like	Monoterpenoid biosynthesis (ko00902)	[Q]	Secondary metabolites biosynthesis, transport and catabolism	Alcohol dehydrogenase GroES-like domain	Probable mannitol dehydrogenase OS=Fragaria ananassa OX=3747 GN=CAD PE=2 SV=1	C	Energy production and conversion	hypothetical protein VITISV_005115 [Vitis vinifera]	molecular function: binding (GO:0005488);; biological process: metabolic process (GO:0008152);; biological process: cellular process (GO:0009987);; biological process: single-organism process (GO:0044699);; molecular function: catalytic activity (GO:0003824)
VIT_00s0218g00110	VIT_00s0218g00110	4.19119	4.80595	3.40473	10.0038	6.5333	5.68126	3.50372	4.84903	4.40058	3.02071	4.46586	5.86238	1.27147	1.78603	1.16918	2.07746	1.82836	0.596232	0.480634	0.117187	0.287577	0.394771	0.261526	0.272586	0.833591	up	0.0613251	normal	0.132702	normal	--	--	[HI]	Coenzyme transport and metabolism;; Lipid transport and metabolism	Molecular Function: 1-deoxy-D-xylulose-5-phosphate synthase activity (GO:0008661);; Biological Process: terpenoid biosynthetic process (GO:0016114);; Molecular Function: transferase activity, transferring aldehyde or ketonic groups (GO:0016744);;	K01662|0.0e+00|vvi:100268079|K01662 1-deoxy-D-xylulose-5-phosphate synthase [EC:2.2.1.7] | (RefSeq) probable 1-deoxy-D-xylulose-5-phosphate synthase 2, chloroplastic	Thiamine metabolism (ko00730);; Terpenoid backbone biosynthesis (ko00900)	[G]	Carbohydrate transport and metabolism	1-deoxy-D-xylulose-5-phosphate synthase	Probable 1-deoxy-D-xylulose-5-phosphate synthase 2, chloroplastic OS=Oryza sativa subsp. japonica OX=39947 GN=Os07g0190000 PE=2 SV=1	H	Coenzyme transport and metabolism	PREDICTED: probable 1-deoxy-D-xylulose-5-phosphate synthase 2, chloroplastic [Vitis vinifera]	molecular function: catalytic activity (GO:0003824);; biological process: metabolic process (GO:0008152);; biological process: cellular process (GO:0009987);; biological process: single-organism process (GO:0044699)
VIT_00s0218g00150	VIT_00s0218g00150	7.2982	6.60928	7.42792	3.64994	3.95375	2.86806	1.00596	8.94277	1.184	0.66697	1.02527	4.8621	3.52306	1.82861	1.6799	1.50134	2.0534	2.20121	0.643893	2.25767	1.42806	1.08093	2.33781	1.32506	-1.03469	down	-0.751258	normal	-0.220541	normal	0.147638	normal	--	--	Molecular Function: UDP-glycosyltransferase activity (GO:0008194);; Cellular Component: intracellular membrane-bounded organelle (GO:0043231);;	K18823|1.4e-117|lja:Lj4g3v0338060.1|K18823 soyasaponin III rhamnosyltransferase [EC:2.4.1.273] | (RefSeq) Lj4g3v0338060.1; -	--	[GC]	Carbohydrate transport and metabolism;; Energy production and conversion	UDP-glucoronosyl and UDP-glucosyl transferase	Putative UDP-rhamnose:rhamnosyltransferase 1 OS=Fragaria ananassa OX=3747 GN=GT4 PE=2 SV=1	CG	Energy production and conversion;; Carbohydrate transport and metabolism	unnamed protein product, partial [Vitis vinifera]	molecular function: catalytic activity (GO:0003824);; cellular component: cell (GO:0005623);; cellular component: organelle (GO:0043226);; cellular component: cell part (GO:0044464)
VIT_00s0218g00160	VIT_00s0218g00160	2.12982	2.46195	0.963763	0.599461	0.771092	0.252027	0.178512	1.3042	0.042124	0	0	0.858984	0.481867	0.207418	0.042857	0.060985	0.14796	0.408339	0.075846	0.243768	0.070034	0	0.241741	0.081869	-1.77155	down	--	--	--	--	--	--	--	--	Molecular Function: UDP-glycosyltransferase activity (GO:0008194);; Cellular Component: intracellular membrane-bounded organelle (GO:0043231);;	K18823|1.2e-117|adu:107468558|K18823 soyasaponin III rhamnosyltransferase [EC:2.4.1.273] | (RefSeq) soyasaponin III rhamnosyltransferase	--	[GC]	Carbohydrate transport and metabolism;; Energy production and conversion	UDP-glucoronosyl and UDP-glucosyl transferase	Putative UDP-rhamnose:rhamnosyltransferase 1 OS=Fragaria ananassa OX=3747 GN=GT4 PE=2 SV=1	CG	Energy production and conversion;; Carbohydrate transport and metabolism	PREDICTED: putative UDP-rhamnose:rhamnosyltransferase 1 [Vitis vinifera]	molecular function: catalytic activity (GO:0003824);; cellular component: cell (GO:0005623);; cellular component: organelle (GO:0043226);; cellular component: cell part (GO:0044464)
VIT_00s0218g00170	VIT_00s0218g00170	24.3542	16.8268	15.8297	8.48106	11.8862	14.0491	3.75262	35.2834	6.47139	1.61054	7.7228	29.4396	12.8517	9.66501	7.74966	9.40496	3.70109	7.71101	7.12014	15.7588	17.2239	6.10406	16.6001	11.6979	-0.732155	down	-0.226372	normal	-0.473455	normal	-0.195805	normal	--	--	Molecular Function: UDP-glycosyltransferase activity (GO:0008194);;	K18823|7.5e-79|aip:107622299|K18823 soyasaponin III rhamnosyltransferase [EC:2.4.1.273] | (RefSeq) soyasaponin III rhamnosyltransferase	--	[GC]	Carbohydrate transport and metabolism;; Energy production and conversion	UDP-glucoronosyl and UDP-glucosyl transferase	Putative UDP-rhamnose:rhamnosyltransferase 1 OS=Fragaria ananassa OX=3747 GN=GT4 PE=2 SV=1	CG	Energy production and conversion;; Carbohydrate transport and metabolism	PREDICTED: putative UDP-rhamnose:rhamnosyltransferase 1 [Vitis vinifera]	molecular function: catalytic activity (GO:0003824)
VIT_00s0218g00200	VIT_00s0218g00200	8.51474	6.26026	8.95803	3.91059	3.75112	3.36045	1.14367	14.0917	0.748353	0.373618	0.477386	7.92473	4.91454	2.7202	2.13074	1.77079	1.00002	3.0429	0.825553	5.36892	4.21825	2.7246	5.59507	2.7761	-1.10444	down	--	--	-0.668873	normal	0.122946	normal	--	--	--	K22794|1.6e-08|mcha:111007807|K22794 flavonol-3-O-glucoside/galactoside glucosyltransferase [EC:2.4.1.239 2.4.1.-] | (RefSeq) UDP-glycosyltransferase 79B30-like	Flavone and flavonol biosynthesis (ko00944)	[GC]	Carbohydrate transport and metabolism;; Energy production and conversion	--	UDP-glycosyltransferase 91A1 OS=Arabidopsis thaliana OX=3702 GN=UGT91A1 PE=2 SV=1	CG	Energy production and conversion;; Carbohydrate transport and metabolism	PREDICTED: LOW QUALITY PROTEIN: putative UDP-rhamnose:rhamnosyltransferase 1 [Vitis vinifera]	--
VIT_00s0220g00070	VIT_00s0220g00070	15.4031	20.6475	22.9896	30.9455	29.3042	29.4062	74.7539	15.7297	74.2606	103.662	39.9811	30.4062	139.266	135.063	147.565	132.889	149.311	139.785	91.5004	97.638	114.616	77.8563	59.8403	103.75	0.59255	up	0.0788681	normal	0.0676075	normal	-0.289465	normal	[G]	Carbohydrate transport and metabolism	Molecular Function: beta-glucosidase activity (GO:0008422);; Biological Process: cellulose catabolic process (GO:0030245);; Molecular Function: scopolin beta-glucosidase activity (GO:0102483);;	K01188|9.4e-294|vvi:100241205|K01188 beta-glucosidase [EC:3.2.1.21] | (RefSeq) beta-glucosidase 42	Cyanoamino acid metabolism (ko00460);; Starch and sucrose metabolism (ko00500);; Phenylpropanoid biosynthesis (ko00940)	[G]	Carbohydrate transport and metabolism	Glycosyl hydrolase family 1	Beta-glucosidase 42 OS=Arabidopsis thaliana OX=3702 GN=BGLU42 PE=2 SV=1	G	Carbohydrate transport and metabolism	PREDICTED: beta-glucosidase 42 [Vitis vinifera]	molecular function: catalytic activity (GO:0003824);; biological process: metabolic process (GO:0008152);; biological process: cellular process (GO:0009987)
VIT_00s0225g00050	VIT_00s0225g00050	2.94593	2.25956	2.51072	1.06676	1.72727	0.666315	0.77281	11.409	2.34462	0.597908	1.08017	7.71751	1.24369	1.80705	0.334593	0.339226	0.873115	0.366016	0.262539	2.2348	1.47215	0.948917	2.50764	0.79198	-1.16517	down	-0.623849	normal	-1.04215	normal	0.115541	normal	[V]	Defense mechanisms	Molecular Function: antiporter activity (GO:0015297);; Cellular Component: integral component of membrane (GO:0016021);; Molecular Function: xenobiotic transporter activity (GO:0042910);;	K03327|5.0e-285|vvi:100261384|K03327 multidrug resistance protein, MATE family | (RefSeq) protein DETOXIFICATION 29	--	[R]	General function prediction only	MatE	Protein DETOXIFICATION 29 OS=Arabidopsis thaliana OX=3702 GN=DTX29 PE=1 SV=1	S	Function unknown	unnamed protein product, partial [Vitis vinifera]	molecular function: transporter activity (GO:0005215);; biological process: localization (GO:0051179);; cellular component: membrane (GO:0016020);; cellular component: membrane part (GO:0044425)
VIT_00s0225g00060	VIT_00s0225g00060	3.17761	3.05636	3.2942	1.88904	1.15968	1.51055	5.44165	4.879	4.01152	3.93492	0.833864	1.52904	17.3268	16.0705	18.1222	15.1982	16.6007	11.9999	8.73523	9.19744	12.1417	12.3609	12.4392	8.81787	-1.06997	down	-1.16556	normal	-0.170939	normal	0.194872	normal	[V]	Defense mechanisms	Cellular Component: vacuolar membrane (GO:0005774);; Molecular Function: antiporter activity (GO:0015297);; Cellular Component: membrane (GO:0016020);; Cellular Component: integral component of membrane (GO:0016021);; Molecular Function: transmembrane transporter activity (GO:0022857);; Molecular Function: xenobiotic transporter activity (GO:0042910);;	K03327|2.2e-285|vvi:100256287|K03327 multidrug resistance protein, MATE family | (RefSeq) protein DETOXIFICATION 29	--	[R]	General function prediction only	MatE	Protein DETOXIFICATION 29 OS=Arabidopsis thaliana OX=3702 GN=DTX29 PE=1 SV=1	S	Function unknown	PREDICTED: protein DETOXIFICATION 29 isoform X1 [Vitis vinifera]	cellular component: cell (GO:0005623);; cellular component: membrane (GO:0016020);; cellular component: organelle (GO:0043226);; cellular component: organelle part (GO:0044422);; cellular component: cell part (GO:0044464);; molecular function: transporter activity (GO:0005215);; biological process: localization (GO:0051179);; cellular component: membrane part (GO:0044425)
VIT_00s0225g00090	VIT_00s0225g00090	2.84994	3.64975	2.72246	5.07172	3.86998	6.34786	10.5265	4.14019	14.0846	15.1869	4.81579	2.45018	11.9584	11.7544	16.7581	21.1166	17.9981	19.2191	13.0671	13.6294	16.6983	14.3679	11.8237	14.1077	0.722648	up	-0.34873	normal	0.597714	up	-0.0681297	normal	[Q]	Secondary metabolites biosynthesis, transport and catabolism	Molecular Function: copper ion binding (GO:0005507);; Molecular Function: primary amine oxidase activity (GO:0008131);; Biological Process: amine metabolic process (GO:0009308);; Molecular Function: quinone binding (GO:0048038);;	K00276|0.0e+00|vvi:100249520|K00276 primary-amine oxidase [EC:1.4.3.21] | (RefSeq) copper methylamine oxidase	Glycine, serine and threonine metabolism (ko00260);; Tyrosine metabolism (ko00350);; Phenylalanine metabolism (ko00360);; beta-Alanine metabolism (ko00410);; Isoquinoline alkaloid biosynthesis (ko00950);; Tropane, piperidine and pyridine alkaloid biosynthesis (ko00960)	[Q]	Secondary metabolites biosynthesis, transport and catabolism	Copper amine oxidase, enzyme domain	Primary amine oxidase OS=Arabidopsis thaliana OX=3702 GN=At1g62810 PE=2 SV=1	Q	Secondary metabolites biosynthesis, transport and catabolism	PREDICTED: uncharacterized protein LOC100249520 isoform X1 [Vitis vinifera]	molecular function: binding (GO:0005488);; molecular function: catalytic activity (GO:0003824);; biological process: metabolic process (GO:0008152);; biological process: single-organism process (GO:0044699)
VIT_00s0226g00070	VIT_00s0226g00070	2.01233	1.13389	1.05479	0.72344	0.454075	0	0.423186	1.0802	0.159678	0	0.454378	0.222006	0	0	0.220938	0.046655	0	0.067264	0.069354	0.06991	0.261776	0.037656	0.386686	0.195557	-1.83103	down	--	--	--	--	--	--	--	--	Molecular Function: transcription factor activity, sequence-specific DNA binding (GO:0003700);; Cellular Component: nucleus (GO:0005634);; Biological Process: regulation of transcription, DNA-templated (GO:0006355);; Molecular Function: sequence-specific DNA binding (GO:0043565);;	K14494|4.7e-34|eus:EUTSA_v100155351m|K14494 DELLA protein | (RefSeq) hypothetical protein	Plant hormone signal transduction (ko04075)	--	--	GRAS domain family	Protein SHORT-ROOT OS=Arabidopsis thaliana OX=3702 GN=SHR PE=1 SV=1	K	Transcription	PREDICTED: protein SHORT-ROOT [Vitis vinifera]	molecular function: nucleic acid binding transcription factor activity (GO:0001071);; biological process: biological regulation (GO:0065007);; cellular component: cell (GO:0005623);; cellular component: organelle (GO:0043226);; cellular component: cell part (GO:0044464);; molecular function: binding (GO:0005488)
VIT_00s0226g00150	VIT_00s0226g00150	3.68873	3.01488	2.87449	0.547869	1.82316	1.44782	0.53888	0.725947	2.3999	1.68323	0.887802	1.31353	3.89298	1.9	0.645451	2.19732	1.25543	1.46014	1.44184	1.73079	3.04188	2.89308	2.47237	0.930645	-1.31048	down	--	--	--	--	--	--	--	--	Cellular Component: integral component of membrane (GO:0016021);;	--	--	--	--	--	--	R	General function prediction only	unnamed protein product, partial [Vitis vinifera]	cellular component: membrane (GO:0016020);; cellular component: membrane part (GO:0044425)
VIT_00s0226g00170	VIT_00s0226g00170	1.16445	0.615154	1.06571	2.93498	1.09431	3.28933	4.66703	0.123731	0.65486	0.866149	3.91044	0.636643	0	0.035687	0.182075	0	0	0.038759	0.061113	0.109254	0	0	0	0	1.3282	up	--	--	--	--	--	--	--	--	Cellular Component: integral component of membrane (GO:0016021);;	--	--	--	--	--	--	--	--	hypothetical protein CK203_033013 [Vitis vinifera]	cellular component: membrane (GO:0016020);; cellular component: membrane part (GO:0044425)
VIT_00s0229g00070	VIT_00s0229g00070	0.659426	0.62923	0.769095	1.85872	1.5181	1.34416	0.661715	1.01884	0.866028	0.933773	0.623592	0.595608	0.407184	0.221552	1.24155	0.720634	0.411205	0.703676	0.61276	0.621911	0.977312	0.778772	0.632796	0.712058	1.18283	up	-0.228034	normal	0.0637811	normal	-0.00760156	normal	--	--	Biological Process: RNA modification (GO:0009451);; Cellular Component: intracellular membrane-bounded organelle (GO:0043231);;	K06180|3.4e-67|sind:105165964|K06180 23S rRNA pseudouridine1911/1915/1917 synthase [EC:5.4.99.23] | (RefSeq) pentatricopeptide repeat-containing protein At1g20230 isoform X1	--	[R]	General function prediction only	PPR repeat family	Putative pentatricopeptide repeat-containing protein At5g47460 OS=Arabidopsis thaliana OX=3702 GN=PCMP-E103 PE=3 SV=1	R	General function prediction only	PREDICTED: putative pentatricopeptide repeat-containing protein At5g47460 [Vitis vinifera]	biological process: metabolic process (GO:0008152);; biological process: cellular process (GO:0009987);; cellular component: cell (GO:0005623);; cellular component: organelle (GO:0043226);; cellular component: cell part (GO:0044464)
VIT_00s0229g00190	VIT_00s0229g00190	3.33445	1.27388	2.20658	6.14712	3.14521	1.99584	5.29828	8.09646	3.39089	2.44477	1.76377	3.11711	4.14105	4.98737	1.01465	3.29676	1.89697	2.36679	4.27824	8.57119	7.7499	2.94291	8.07909	3.26181	0.713629	normal	-1.18316	down	-0.372443	normal	-0.509663	normal	[R]	General function prediction only	Molecular Function: oxidoreductase activity (GO:0016491);;	--	--	[GQ]	Carbohydrate transport and metabolism;; Secondary metabolites biosynthesis, transport and catabolism	Oxidoreductase family, C-terminal alpha/beta domain	--	GQ	Carbohydrate transport and metabolism;; Secondary metabolites biosynthesis, transport and catabolism	PREDICTED: uncharacterized protein LOC100252861 [Vitis vinifera]	molecular function: catalytic activity (GO:0003824)
VIT_00s0230g00090	VIT_00s0230g00090	0	0	0.137127	0.418772	0.235881	0	1.5814	0.740488	2.34054	7.5669	0.142296	0.104749	8.40278	13.9754	12.2281	15.0209	19.7864	6.12246	6.60141	6.40516	6.32655	13.0761	8.49376	11.3547	--	--	--	--	0.292479	normal	0.803451	up	--	--	--	--	--	--	--	--	--	--	--	--	--
VIT_00s0231g00070	VIT_00s0231g00070	19.0582	10.7777	16.6055	35.1353	23.5093	27.6603	48.0456	16.6785	31.3735	36.078	41.1258	13.1335	61.2987	63.452	38.7323	54.4222	48.3195	53.3277	68.582	81.3349	79.9113	83.1159	63.9945	67.1919	0.883129	up	-0.0865841	normal	-0.00349757	normal	-0.064343	normal	--	--	Cellular Component: integral component of membrane (GO:0016021);; Molecular Function: metal ion binding (GO:0046872);; Biological Process: oxidation-reduction process (GO:0055114);;	--	--	[T]	Signal transduction mechanisms	Protein of unknown function (DUF568)	Cytochrome b561 and DOMON domain-containing protein At3g25290 OS=Arabidopsis thaliana OX=3702 GN=At3g25290 PE=2 SV=1	T	Signal transduction mechanisms	PREDICTED: cytochrome b561 and DOMON domain-containing protein At3g25290 [Vitis vinifera]	cellular component: membrane (GO:0016020);; cellular component: membrane part (GO:0044425);; molecular function: binding (GO:0005488);; biological process: metabolic process (GO:0008152);; biological process: single-organism process (GO:0044699)
VIT_00s0233g00010	VIT_00s0233g00010	25.0766	34.7425	28.7172	31.8278	40.7171	53.2969	10.5949	15.0133	10.7733	11.3387	14.1831	12.1528	3.1175	2.82077	5.66918	7.35718	8.25417	6.41237	0.748896	0.28983	0.848669	0.595785	1.41799	0.773183	0.501104	normal	0.0582445	normal	0.994143	up	--	--	--	--	Molecular Function: sucrose alpha-glucosidase activity (GO:0004575);; Cellular Component: integral component of membrane (GO:0016021);;	K01193|2.8e-39|vvi:100241232|K01193 beta-fructofuranosidase [EC:3.2.1.26] | (RefSeq) acid beta-fructofuranosidase	Galactose metabolism (ko00052);; Starch and sucrose metabolism (ko00500)	[G]	Carbohydrate transport and metabolism	Domain of unknown function (DUF3357)	Beta-fructofuranosidase, soluble isoenzyme I OS=Daucus carota OX=4039 GN=INV*DC4 PE=1 SV=2	G	Carbohydrate transport and metabolism	Acid beta-fructofuranosidase [Vitis vinifera]	molecular function: catalytic activity (GO:0003824);; cellular component: membrane (GO:0016020);; cellular component: membrane part (GO:0044425)
VIT_00s0246g00200	VIT_00s0246g00200	5.77926	2.3419	4.14342	3.97028	3.68586	2.41971	1.65856	1.49294	0.944185	2.98029	1.40362	2.13973	1.49695	1.35599	0.244649	1.35236	1.53403	0.68683	5.18279	2.01326	2.873	1.55557	1.61981	1.44192	-0.294413	normal	0.680391	normal	0.24387	normal	-1.08236	down	[C]	Energy production and conversion	Cellular Component: mitochondrion (GO:0005739);; Cellular Component: integral component of membrane (GO:0016021);; Molecular Function: oxidoreductase activity, acting on NAD(P)H (GO:0016651);; Biological Process: ATP synthesis coupled electron transport (GO:0042773);;	K05576|1.8e-39|vvi:7498580|K05576 NAD(P)H-quinone oxidoreductase subunit 4L [EC:7.1.1.2] | (RefSeq) ndhE, ViviM_p072; NADH dehydrogenase subunit 4L	Oxidative phosphorylation (ko00190)	[C]	Energy production and conversion	NADH-ubiquinone/plastoquinone oxidoreductase chain 4L	NAD(P)H-quinone oxidoreductase subunit 4L, chloroplastic OS=Vitis vinifera OX=29760 GN=ndhE PE=3 SV=1	C	Energy production and conversion	NADH dehydrogenase subunit 4L [Vitis vinifera]	cellular component: cell (GO:0005623);; cellular component: organelle (GO:0043226);; cellular component: cell part (GO:0044464);; cellular component: membrane (GO:0016020);; cellular component: membrane part (GO:0044425);; molecular function: catalytic activity (GO:0003824);; biological process: metabolic process (GO:0008152);; biological process: single-organism process (GO:0044699);; biological…
VIT_00s0253g00080	VIT_00s0253g00080	2.85428	3.37614	2.22997	1.41879	0.75959	0.43155	0.912609	0.374699	0.125426	0.747987	0.163072	0.838561	0.175481	0.16442	0.201488	0.163473	0.51218	0	0	0.246104	0.174243	0.342775	0.199744	0.563318	-1.68921	down	--	--	--	--	--	--	[I]	Lipid transport and metabolism	Biological Process: jasmonic acid metabolic process (GO:0009694);; Biological Process: salicylic acid metabolic process (GO:0009696);; Molecular Function: hydrolase activity (GO:0016787);; Molecular Function: methyl indole-3-acetate esterase activity (GO:0080030);; Molecular Function: methyl salicylate esterase activity (GO:0080031);; Molecular Function: methyl jasmonate esterase activity (GO:008…	K20802|6.4e-55|ath:AT5G10300|K20802 (R)-mandelonitrile lyase [EC:4.1.2.10] | (RefSeq) MES5; methyl esterase 5	Cyanoamino acid metabolism (ko00460)	--	--	Alpha/beta hydrolase family	Methylesterase 10 OS=Arabidopsis thaliana OX=3702 GN=MES10 PE=2 SV=1	R	General function prediction only	methylesterase 10-like [Vitis riparia]	biological process: metabolic process (GO:0008152);; biological process: cellular process (GO:0009987);; biological process: single-organism process (GO:0044699);; molecular function: catalytic activity (GO:0003824)
VIT_00s0256g00010	VIT_00s0256g00010	3.95594	2.22753	3.97187	0.844882	2.1163	0.903621	0.227431	0.924132	0.276378	0.612899	0.480635	1.6758	0.497863	0	0	0	0.42047	0.116713	0	0	0	0	0	0.110629	-1.39597	down	--	--	--	--	--	--	--	--	Cellular Component: integral component of membrane (GO:0016021);;	K00895|8.2e-87|hbr:110656716|K00895 diphosphate-dependent phosphofructokinase [EC:2.7.1.90] | (RefSeq) LOW QUALITY PROTEIN: uncharacterized protein LOC110656716	Glycolysis / Gluconeogenesis (ko00010);; Pentose phosphate pathway (ko00030);; Fructose and mannose metabolism (ko00051)	[R]	General function prediction only	Domain of unknown function	--	R	General function prediction only	Ankyrin repeat-containing protein ITN1 [Vitis vinifera]	cellular component: membrane (GO:0016020);; cellular component: membrane part (GO:0044425)
VIT_00s0256g00030	VIT_00s0256g00030	7.11489	5.96068	7.88703	1.81838	1.67748	1.85176	1.61342	1.37626	0.920042	0.20017	0.789732	1.4027	0.989928	0.310271	0.278205	0.197799	0.35353	0	0	0	0.058044	0.079252	0.094698	0	-1.97846	down	-0.724281	normal	--	--	--	--	--	--	Cellular Component: membrane (GO:0016020);; Cellular Component: integral component of membrane (GO:0016021);;	K00895|7.0e-142|hbr:110656716|K00895 diphosphate-dependent phosphofructokinase [EC:2.7.1.90] | (RefSeq) LOW QUALITY PROTEIN: uncharacterized protein LOC110656716	Glycolysis / Gluconeogenesis (ko00010);; Pentose phosphate pathway (ko00030);; Fructose and mannose metabolism (ko00051)	[R]	General function prediction only	Domain of unknown function	--	R	General function prediction only	PREDICTED: uncharacterized protein LOC100245282 isoform X1 [Vitis vinifera]	cellular component: membrane (GO:0016020);; cellular component: membrane part (GO:0044425)
VIT_00s0258g00040	VIT_00s0258g00040	4.09625	5.23801	2.60987	1.75719	1.94906	1.6845	0.599529	3.89925	0.653228	0.082792	0.54737	6.04	1.16881	1.33739	1.3938	0.958352	0.689008	1.5753	1.03849	1.41093	1.77214	1.61597	2.45121	2.79807	-1.14701	down	0.366999	normal	-0.192235	normal	0.735157	normal	--		Molecular Function: protein kinase activity (GO:0004672);; Molecular Function: ATP binding (GO:0005524);; Cellular Component: integral component of membrane (GO:0016021);; Molecular Function: polysaccharide binding (GO:0030247);;	K13416|1.3e-53|ccaj:109804867|K13416 brassinosteroid insensitive 1-associated receptor kinase 1 [EC:2.7.10.1 2.7.11.1] | (RefSeq) BRASSINOSTEROID INSENSITIVE 1-associated receptor kinase 1-like	MAPK signaling pathway - plant (ko04016);; Plant hormone signal transduction (ko04075);; Plant-pathogen interaction (ko04626)	--	--	Protein kinase domain	Rust resistance kinase Lr10 OS=Triticum aestivum OX=4565 GN=LRK10 PE=2 SV=1	T	Signal transduction mechanisms	PREDICTED: LEAF RUST 10 DISEASE-RESISTANCE LOCUS RECEPTOR-LIKE PROTEIN KINASE-like 2.1 [Vitis vinifera]	molecular function: catalytic activity (GO:0003824);; biological process: metabolic process (GO:0008152);; biological process: cellular process (GO:0009987);; molecular function: binding (GO:0005488);; cellular component: membrane (GO:0016020);; cellular component: membrane part (GO:0044425)
VIT_00s0258g00090	VIT_00s0258g00090	4.57385	6.54465	4.2295	2.76318	1.14505	1.00217	1.03592	19.8367	0.721498	0.140946	0.768483	8.51322	0.842959	2.51499	1.15711	1.17787	0.301851	0.691388	0.464566	0.437178	1.35327	1.1505	2.03253	1.49207	-1.64079	down	-1.18239	normal	-0.992091	normal	1.08816	up	--		Molecular Function: protein kinase activity (GO:0004672);; Molecular Function: ATP binding (GO:0005524);; Cellular Component: integral component of membrane (GO:0016021);;	K13416|1.2e-51|egr:104419928|K13416 brassinosteroid insensitive 1-associated receptor kinase 1 [EC:2.7.10.1 2.7.11.1] | (RefSeq) BRASSINOSTEROID INSENSITIVE 1-associated receptor kinase 1	MAPK signaling pathway - plant (ko04016);; Plant hormone signal transduction (ko04075);; Plant-pathogen interaction (ko04626)	--	--	Protein kinase domain	Rust resistance kinase Lr10 OS=Triticum aestivum OX=4565 GN=LRK10 PE=2 SV=1	T	Signal transduction mechanisms	PREDICTED: LEAF RUST 10 DISEASE-RESISTANCE LOCUS RECEPTOR-LIKE PROTEIN KINASE-like 2.1 [Vitis vinifera]	molecular function: catalytic activity (GO:0003824);; biological process: metabolic process (GO:0008152);; biological process: cellular process (GO:0009987);; molecular function: binding (GO:0005488);; cellular component: membrane (GO:0016020);; cellular component: membrane part (GO:0044425)
VIT_00s0259g00110	VIT_00s0259g00110	8.32377	9.80047	6.8911	0.909179	2.75287	2.25918	0.602556	9.89398	8.01179	18.5644	0.879512	1.32842	10.9739	6.47344	5.72552	5.45422	8.6008	5.26548	2.51253	1.71318	2.77238	0.707718	4.89904	1.83269	-2.07136	down	0.214378	normal	-0.203949	normal	0.102289	normal	--	--	Biological Process: metal ion transport (GO:0030001);; Molecular Function: metal ion binding (GO:0046872);;	K22763|3.2e-08|peq:110038247|K22763 deubiquitinase DESI2 [EC:3.4.19.12] | (RefSeq) LOW QUALITY PROTEIN: uncharacterized protein LOC110038247	--	[P]	Inorganic ion transport and metabolism	Heavy-metal-associated domain	Heavy metal-associated isoprenylated plant protein 7 OS=Arabidopsis thaliana OX=3702 GN=HIPP07 PE=1 SV=1	P	Inorganic ion transport and metabolism	PREDICTED: heavy metal-associated isoprenylated plant protein 7 isoform X2 [Vitis vinifera]	biological process: localization (GO:0051179);; molecular function: binding (GO:0005488)
VIT_00s0259g00120	VIT_00s0259g00120	27.5413	35.9717	26.8519	34.719	25.7484	29.4755	14.3971	35.6231	16.4324	21.1843	20.9458	36.3843	8.97485	9.28492	6.10341	4.89492	5.38003	4.89409	3.7227	2.31371	2.70623	4.27899	6.60928	7.33734	-0.0136211	normal	0.249485	normal	-0.620752	down	1.08641	up	--	--	Cellular Component: integral component of membrane (GO:0016021);; Biological Process: transmembrane transport (GO:0055085);;	K04773|9.0e-17|mtr:MTR_5g082990|K04773 protease IV [EC:3.4.21.-] | (RefSeq) S49 protease IV family peptidase	--	[T]	Signal transduction mechanisms	OPT oligopeptide transporter protein	Oligopeptide transporter 3 OS=Arabidopsis thaliana OX=3702 GN=OPT3 PE=2 SV=3	P	Inorganic ion transport and metabolism	unnamed protein product, partial [Vitis vinifera]	cellular component: membrane (GO:0016020);; cellular component: membrane part (GO:0044425);; biological process: localization (GO:0051179)
VIT_00s0259g00140	VIT_00s0259g00140	8.20684	7.78929	4.96091	6.43619	7.60416	6.525	4.10126	9.01516	3.98534	5.26201	4.06577	8.36512	1.5899	1.88395	1.9679	0.687696	1.58019	0.947656	0.430293	0.891061	0.547119	1.37301	1.37622	1.66767	-0.0298759	normal	0.0563548	normal	-0.680718	normal	1.24585	up	--	--	Cellular Component: integral component of membrane (GO:0016021);; Biological Process: transmembrane transport (GO:0055085);;	K04773|3.0e-17|mtr:MTR_5g082990|K04773 protease IV [EC:3.4.21.-] | (RefSeq) S49 protease IV family peptidase	--	[T]	Signal transduction mechanisms	OPT oligopeptide transporter protein	Oligopeptide transporter 3 OS=Arabidopsis thaliana OX=3702 GN=OPT3 PE=2 SV=3	P	Inorganic ion transport and metabolism	PREDICTED: oligopeptide transporter 3 [Vitis vinifera]	cellular component: membrane (GO:0016020);; cellular component: membrane part (GO:0044425);; biological process: localization (GO:0051179)
VIT_00s0262g00010	VIT_00s0262g00010	1.87617	0.467797	0.781511	0.417761	0.441741	0.344683	0.414182	1.33977	0.169687	0.266284	0.321941	0.568338	0.63339	0.372627	0.90226	0.733432	0.62719	0.775879	0.568091	0.469063	0.289236	0.303691	1.63891	0.177484	-1.36453	down	--	--	0.234662	normal	0.647137	normal	--		Molecular Function: protein serine/threonine kinase activity (GO:0004674);; Molecular Function: ATP binding (GO:0005524);; Cellular Component: plasma membrane (GO:0005886);; Biological Process: protein phosphorylation (GO:0006468);; Cellular Component: integral component of membrane (GO:0016021);;	K24104|8.0e-86|thj:104799061|K24104 GPN-loop GTPase | (RefSeq) LOW QUALITY PROTEIN: uncharacterized protein LOC104799061	--	--	--	Protein tyrosine and serine/threonine kinase	Cysteine-rich receptor-like protein kinase 8 OS=Arabidopsis thaliana OX=3702 GN=CRK8 PE=3 SV=2	T	Signal transduction mechanisms	PREDICTED: putative receptor-like protein kinase At4g00960 [Vitis vinifera]	molecular function: catalytic activity (GO:0003824);; biological process: metabolic process (GO:0008152);; biological process: cellular process (GO:0009987);; molecular function: binding (GO:0005488);; cellular component: cell (GO:0005623);; cellular component: membrane (GO:0016020);; cellular component: cell part (GO:0044464);; cellular component: membrane part (GO:0044425)
VIT_00s0262g00090	VIT_00s0262g00090	0.509583	0.303657	1.09693	0	0	0	0	1.8896	0.135818	0	0	1.49458	1.31434	1.02274	0.769492	0.330631	0	0.294957	0.328222	0.65844	0.955178	0.457763	0.967865	0.598721	--	--	--	--	-2.24375	down	--	--	--	--	Cellular Component: integral component of membrane (GO:0016021);;	--	--	--	--	Salt stress response/antifungal	Cysteine-rich receptor-like protein kinase 29 OS=Arabidopsis thaliana OX=3702 GN=CRK29 PE=2 SV=1	S	Function unknown	unnamed protein product, partial [Vitis vinifera]	cellular component: membrane (GO:0016020);; cellular component: membrane part (GO:0044425)
VIT_00s0265g00090	VIT_00s0265g00090	17.7093	9.5449	5.41474	4.44483	4.90831	5.25726	5.25169	5.02286	14.485	8.51587	1.48377	2.45982	38.812	28.279	34.7233	26.8312	31.2899	41.8473	28.8377	31.2511	24.4212	26.2148	33.4066	30.3253	-1.15772	down	-0.98139	normal	0.0477201	normal	0.115548	normal	--	--	--	--	--	--	--	PDDEXK-like family of unknown function	--	S	Function unknown	PREDICTED: uncharacterized protein LOC100261530 [Vitis vinifera]	--
VIT_00s0265g00170	VIT_00s0265g00170	5.66772	4.11242	2.77208	1.52461	1.70086	1.8084	0.224661	2.07246	0.969338	0.325627	2.1609	5.43709	0.609336	0.997685	0.466769	0.768765	0.902111	0.424595	0.642947	0.736468	0.323838	0.65776	0.665262	1.03168	-1.31834	down	1.27567	normal	0.0795628	normal	0.502397	normal	--	--	Molecular Function: oxidoreductase activity, acting on single donors with incorporation of molecular oxygen, incorporation of two atoms of oxygen (GO:0016702);; Biological Process: oxylipin biosynthetic process (GO:0031408);; Biological Process: lipid oxidation (GO:0034440);; Molecular Function: metal ion binding (GO:0046872);;	K00454|9.0e-239|pavi:110766786|K00454 lipoxygenase [EC:1.13.11.12] | (RefSeq) linoleate 13S-lipoxygenase 3-1, chloroplastic-like isoform X1	Linoleic acid metabolism (ko00591);; alpha-Linolenic acid metabolism (ko00592)	--	--	Lipoxygenase	Linoleate 13S-lipoxygenase 3-1, chloroplastic OS=Solanum tuberosum OX=4113 GN=LOX3.1 PE=1 SV=1	E	Amino acid transport and metabolism	Linoleate 13S-lipoxygenase 3-1, chloroplastic [Vitis vinifera]	molecular function: catalytic activity (GO:0003824);; biological process: metabolic process (GO:0008152);; biological process: single-organism process (GO:0044699);; biological process: cellular process (GO:0009987);; molecular function: binding (GO:0005488)
VIT_00s0268g00020	VIT_00s0268g00020	9.06307	4.92004	5.03843	10.8333	12.264	7.29993	7.77307	5.9623	5.52621	8.81653	7.24271	7.83272	13.2527	11.8294	11.3036	11.6106	11.9493	9.22874	8.83901	9.73218	9.79409	7.61503	8.43053	8.17501	0.668028	up	0.313207	normal	-0.0881856	normal	-0.196425	normal	[T]	Signal transduction mechanisms	Molecular Function: acid phosphatase activity (GO:0003993);; Molecular Function: metal ion binding (GO:0046872);;	K22390|0.0e+00|vvi:100241268|K22390 acid phosphatase type 7 | (RefSeq) purple acid phosphatase 15	--	[G]	Carbohydrate transport and metabolism	Calcineurin-like phosphoesterase	Purple acid phosphatase 15 OS=Arabidopsis thaliana OX=3702 GN=PAP15 PE=1 SV=1	G	Carbohydrate transport and metabolism	PREDICTED: purple acid phosphatase 15 [Vitis vinifera]	molecular function: catalytic activity (GO:0003824);; biological process: metabolic process (GO:0008152);; biological process: cellular process (GO:0009987);; molecular function: binding (GO:0005488)
VIT_00s0269g00100	VIT_00s0269g00100	2.46154	5.90669	2.30971	8.71526	4.02616	3.89073	0.288688	0.885138	0.143438	0.738245	0.552952	0.933311	0.635624	0.741633	1.49019	0.2467	1.4062	0.945968	1.13208	0.679125	1.56289	0.478281	0.240195	0.379659	0.63577	normal	0.754433	normal	-0.0573743	normal	-1.54597	down	--	--	Cellular Component: membrane (GO:0016020);; Cellular Component: integral component of membrane (GO:0016021);;	K00895|9.6e-44|hbr:110656716|K00895 diphosphate-dependent phosphofructokinase [EC:2.7.1.90] | (RefSeq) LOW QUALITY PROTEIN: uncharacterized protein LOC110656716	Glycolysis / Gluconeogenesis (ko00010);; Pentose phosphate pathway (ko00030);; Fructose and mannose metabolism (ko00051)	[R]	General function prediction only	Domain of unknown function	--	R	General function prediction only	unnamed protein product, partial [Vitis vinifera]	cellular component: membrane (GO:0016020);; cellular component: membrane part (GO:0044425)
VIT_00s0270g00130	VIT_00s0270g00130	3.40313	1.12889	3.6591	4.52557	5.83081	1.85968	2.47116	2.35948	5.22971	5.39047	3.53066	5.15846	1.39327	1.76639	2.70466	1.03404	3.19522	1.86767	0.89609	0.660355	0.702683	1.0706	2.99344	0.833092	0.561224	normal	0.475339	normal	0.12593	normal	1.12125	up	--		Molecular Function: protein serine/threonine kinase activity (GO:0004674);; Molecular Function: ATP binding (GO:0005524);; Cellular Component: plasma membrane (GO:0005886);; Cellular Component: integral component of membrane (GO:0016021);; Biological Process: protein autophosphorylation (GO:0046777);;	K13416|5.8e-65|cam:101506449|K13416 brassinosteroid insensitive 1-associated receptor kinase 1 [EC:2.7.10.1 2.7.11.1] | (RefSeq) BRASSINOSTEROID INSENSITIVE 1-associated receptor kinase 1	MAPK signaling pathway - plant (ko04016);; Plant hormone signal transduction (ko04075);; Plant-pathogen interaction (ko04626)	--	--	Protein kinase domain	Cysteine-rich receptor-like protein kinase 2 OS=Arabidopsis thaliana OX=3702 GN=CRK2 PE=1 SV=1	T	Signal transduction mechanisms	PREDICTED: cysteine-rich receptor-like protein kinase 2 isoform X1 [Vitis vinifera]	molecular function: catalytic activity (GO:0003824);; biological process: metabolic process (GO:0008152);; biological process: cellular process (GO:0009987);; molecular function: binding (GO:0005488);; cellular component: cell (GO:0005623);; cellular component: membrane (GO:0016020);; cellular component: cell part (GO:0044464);; cellular component: membrane part (GO:0044425)
VIT_00s0271g00060	VIT_00s0271g00060	4.04813	1.05172	6.05484	0.627371	0.125122	0.16728	5.63549	2.73468	2.28222	5.53927	16.9653	3.62138	1.21374	7.45462	3.14879	0.662204	1.75083	0.141062	0.322559	0.526394	0.125811	0.506576	0	0.660079	-3.56311	down	1.29696	up	-2.15799	down	--	--	--	--	Molecular Function: magnesium ion binding (GO:0000287);; Molecular Function: terpene synthase activity (GO:0010333);;	K14175|0.0e+00|vvi:100266449|K14175 (3S,6E)-nerolidol synthase [EC:4.2.3.48] | (RefSeq) LinNer; (3S,6E)-nerolidol synthase 1	Sesquiterpenoid and triterpenoid biosynthesis (ko00909)	--	--	Terpene synthase family, metal binding domain	(3S,6E)-nerolidol synthase 1, chloroplastic OS=Fragaria vesca OX=57918 PE=1 SV=1	R	General function prediction only	PREDICTED: (3S,6E)-nerolidol synthase 1 [Vitis vinifera]	molecular function: binding (GO:0005488);; molecular function: catalytic activity (GO:0003824)
VIT_00s0271g00110	VIT_00s0271g00110	0.38693	0.146635	0	0.739553	0.385158	0.169732	8.87637	3.22435	8.68741	6.5048	0.408444	0.735325	13.0915	12.7469	22.2418	22.5207	26.2516	30.3103	8.70128	12.7009	10.6746	9.34755	9.78616	14.8761	--	--	-1.4203	normal	0.794302	up	0.120971	normal	[C]	Energy production and conversion	Molecular Function: NAD(P)H dehydrogenase (quinone) activity (GO:0003955);; Molecular Function: FMN binding (GO:0010181);;	K03809|5.9e-113|vvi:100853785|K03809 NAD(P)H dehydrogenase (quinone) [EC:1.6.5.2] | (RefSeq) probable NAD(P)H dehydrogenase (quinone) FQR1-like 1	Ubiquinone and other terpenoid-quinone biosynthesis (ko00130)	[R]	General function prediction only	NADPH-dependent FMN reductase	Probable NAD(P)H dehydrogenase (quinone) FQR1-like 1 OS=Arabidopsis thaliana OX=3702 GN=At4g27270 PE=1 SV=1	R	General function prediction only	PREDICTED: probable NAD(P)H dehydrogenase (quinone) FQR1-like 1 [Vitis vinifera]	molecular function: catalytic activity (GO:0003824);; biological process: metabolic process (GO:0008152);; biological process: single-organism process (GO:0044699);; molecular function: binding (GO:0005488)
VIT_00s0274g00080	VIT_00s0274g00080	0.71515	0.321968	0.434045	1.16058	0.510995	1.45367	10.8479	2.60817	10.2039	13.934	1.20578	0.580169	11.1607	18.7051	17.9358	22.3186	19.0001	27.5713	11.4226	22.7127	20.678	9.76315	16.3792	9.31165	--	--	-0.567556	normal	0.600512	up	-0.602629	down	[C]	Energy production and conversion	Molecular Function: NAD(P)H dehydrogenase (quinone) activity (GO:0003955);; Molecular Function: FMN binding (GO:0010181);; Biological Process: oxidation-reduction process (GO:0055114);;	K03809|1.5e-112|vvi:100854029|K03809 NAD(P)H dehydrogenase (quinone) [EC:1.6.5.2] | (RefSeq) probable NAD(P)H dehydrogenase (quinone) FQR1-like 1	Ubiquinone and other terpenoid-quinone biosynthesis (ko00130)	[R]	General function prediction only	NADPH-dependent FMN reductase	Probable NAD(P)H dehydrogenase (quinone) FQR1-like 1 OS=Arabidopsis thaliana OX=3702 GN=At4g27270 PE=1 SV=1	R	General function prediction only	PREDICTED: probable NAD(P)H dehydrogenase (quinone) FQR1-like 1 [Vitis vinifera]	molecular function: catalytic activity (GO:0003824);; biological process: metabolic process (GO:0008152);; biological process: single-organism process (GO:0044699);; molecular function: binding (GO:0005488)
VIT_00s0274g00090	VIT_00s0274g00090	4.22132	2.6193	2.62788	8.07009	2.90439	4.49269	69.9944	12.5608	54.8188	88.1608	6.97135	2.29198	61.0858	94.124	102.121	133.921	109.947	156.98	65.9718	132.838	118.056	59.788	104.247	60.5848	0.69371	normal	-0.477829	normal	0.712565	up	-0.471497	normal	[C]	Energy production and conversion	Molecular Function: NAD(P)H dehydrogenase (quinone) activity (GO:0003955);; Molecular Function: FMN binding (GO:0010181);; Biological Process: oxidation-reduction process (GO:0055114);;	K03809|6.5e-109|vvi:100241452|K03809 NAD(P)H dehydrogenase (quinone) [EC:1.6.5.2] | (RefSeq) probable NAD(P)H dehydrogenase (quinone) FQR1-like 1	Ubiquinone and other terpenoid-quinone biosynthesis (ko00130)	[R]	General function prediction only	NADPH-dependent FMN reductase	Probable NAD(P)H dehydrogenase (quinone) FQR1-like 1 OS=Arabidopsis thaliana OX=3702 GN=At4g27270 PE=1 SV=1	R	General function prediction only	PREDICTED: probable NAD(P)H dehydrogenase (quinone) FQR1-like 1 [Vitis vinifera]	molecular function: catalytic activity (GO:0003824);; biological process: metabolic process (GO:0008152);; biological process: single-organism process (GO:0044699);; molecular function: binding (GO:0005488)
VIT_00s0286g00110	VIT_00s0286g00110	1.54604	0.899257	1.18545	0	0.275055	0.410016	0.106116	0.576171	0.813413	0	0	0.948957	0.090613	0	0	0	0	0	0	0	0	0	0.058544	0	-2.36248	down	--	--	--	--	--	--	[T]	Signal transduction mechanisms	Molecular Function: protein serine/threonine kinase activity (GO:0004674);; Molecular Function: ATP binding (GO:0005524);; Cellular Component: plasma membrane (GO:0005886);; Biological Process: protein phosphorylation (GO:0006468);;	K24104|1.8e-74|thj:104799061|K24104 GPN-loop GTPase | (RefSeq) LOW QUALITY PROTEIN: uncharacterized protein LOC104799061	--	--	--	Protein tyrosine and serine/threonine kinase	G-type lectin S-receptor-like serine/threonine-protein kinase SD1-1 OS=Arabidopsis thaliana OX=3702 GN=SD11 PE=1 SV=1	T	Signal transduction mechanisms	PREDICTED: G-type lectin S-receptor-like serine/threonine-protein kinase SD1-1 [Vitis vinifera]	molecular function: catalytic activity (GO:0003824);; biological process: metabolic process (GO:0008152);; biological process: cellular process (GO:0009987);; molecular function: binding (GO:0005488);; cellular component: cell (GO:0005623);; cellular component: membrane (GO:0016020);; cellular component: cell part (GO:0044464)
VIT_00s0286g00130	VIT_00s0286g00130	23.0404	24.7815	20.2991	9.14182	12.1573	13.7486	10.8148	9.58276	9.80149	8.48142	11.7045	22.7917	11.9548	7.64626	7.54388	5.51061	5.75344	5.51233	3.75899	3.91978	5.4644	6.62368	4.8056	10.3265	-0.964045	down	0.493537	normal	-0.628222	down	0.771652	up	[T]	Signal transduction mechanisms	Molecular Function: protein serine/threonine kinase activity (GO:0004674);; Molecular Function: ATP binding (GO:0005524);; Cellular Component: plasma membrane (GO:0005886);; Biological Process: protein phosphorylation (GO:0006468);; Cellular Component: integral component of membrane (GO:0016021);; Biological Process: recognition of pollen (GO:0048544);;	K24104|9.1e-86|thj:104799061|K24104 GPN-loop GTPase | (RefSeq) LOW QUALITY PROTEIN: uncharacterized protein LOC104799061	--	--	--	Protein tyrosine and serine/threonine kinase	G-type lectin S-receptor-like serine/threonine-protein kinase At1g11410 OS=Arabidopsis thaliana OX=3702 GN=At1g11410 PE=3 SV=3	T	Signal transduction mechanisms	unnamed protein product, partial [Vitis vinifera]	molecular function: catalytic activity (GO:0003824);; biological process: metabolic process (GO:0008152);; biological process: cellular process (GO:0009987);; molecular function: binding (GO:0005488);; cellular component: cell (GO:0005623);; cellular component: membrane (GO:0016020);; cellular component: cell part (GO:0044464);; cellular component: membrane part (GO:0044425);; biological process:…
VIT_00s0287g00040	VIT_00s0287g00040	10.7927	11.6439	11.3128	18.6257	16	17.8588	17.8271	22.553	16.4621	18.7888	16.6358	18.4701	14.3	16.1286	16.4371	17.7055	17.9063	15.9661	20.0739	28.795	23.6944	17.1509	18.2093	16.817	0.628921	up	-0.0693466	normal	0.204777	normal	-0.445065	normal	--	--	Molecular Function: transcription regulatory region sequence-specific DNA binding (GO:0000976);; Molecular Function: RNA polymerase II regulatory region sequence-specific DNA binding (GO:0000977);; Molecular Function: RNA polymerase II transcription factor activity, sequence-specific DNA binding (GO:0000981);; Molecular Function: RNA polymerase II regulatory region DNA binding (GO:0001012);; Mole…	--	--	[K]	Transcription	Asx homology domain	GATA transcription factor 26 OS=Arabidopsis thaliana OX=3702 GN=GATA26 PE=2 SV=1	K	Transcription	unnamed protein product, partial [Vitis vinifera]	molecular function: binding (GO:0005488);; molecular function: nucleic acid binding transcription factor activity (GO:0001071);; biological process: biological regulation (GO:0065007);; cellular component: cell (GO:0005623);; cellular component: cell part (GO:0044464);; cellular component: organelle (GO:0043226);; cellular component: macromolecular complex (GO:0032991);; biological process: metab…
VIT_00s0291g00020	VIT_00s0291g00020	1.89374	1.72203	1.79742	0.90539	0.412766	0	0	0	0	0	0.408314	0.279782	0.338864	0	0.507026	0	0	0	0	0	0	0	0.244176	0	-2.00953	down	--	--	--	--	--	--	--	--	--	--	--	--	--	--	--	S	Function unknown	PREDICTED: uncharacterized protein LOC100247775 [Vitis vinifera]	--
VIT_00s0299g00110	VIT_00s0299g00110	8.49616	10.5074	8.67676	18.238	14.3074	14.973	13.3551	13.6916	11.6617	14.4924	12.9515	14.3354	11.3274	9.49558	10.8904	11.5733	10.9501	10.1713	14.7634	13.1074	12.1463	16.0431	13.3686	14.4471	0.772488	up	0.113556	normal	0.10974	normal	0.165202	normal	--	--	Cellular Component: integral component of membrane (GO:0016021);;	--	--	--	--	Cotton fibre expressed protein	--	S	Function unknown	PREDICTED: WD repeat-containing protein 44 [Vitis vinifera]	cellular component: membrane (GO:0016020);; cellular component: membrane part (GO:0044425)
VIT_00s0301g00040	VIT_00s0301g00040	8.78649	14.7693	11.7241	5.11145	2.86796	5.44795	3.4673	14.6119	4.05463	4.02548	6.28985	14.6657	7.25662	5.16486	4.939	2.60581	2.66678	4.43642	5.35262	5.43248	4.06261	3.9717	19.5508	5.69063	-1.3958	down	0.182945	normal	-0.759189	normal	0.973477	up	--	--	--	--	--	--	--	--	--	R	General function prediction only	PREDICTED: cold shock domain-containing protein 4-like [Vitis vinifera]	--
VIT_00s0301g00100	VIT_00s0301g00100	0.665117	0.179085	10.1473	1.48537	1.0782	0.453604	0.384236	2.28735	2.0321	0.117405	0.412064	5.97641	4.3315	2.57552	7.39037	7.72067	8.24561	0.602575	14.6532	18.2552	13.3322	11.566	43.1214	20.3652	-1.88945	normal	0.430741	normal	0.26262	normal	0.706658	up	--	--	Molecular Function: nucleic acid binding (GO:0003676);; Molecular Function: endonuclease activity (GO:0004519);; Biological Process: DNA catabolic process (GO:0006308);;	--	--	--	--	S1/P1 Nuclease	Endonuclease 1 OS=Arabidopsis thaliana OX=3702 GN=ENDO1 PE=1 SV=1	R	General function prediction only	PREDICTED: endonuclease 1 [Vitis vinifera]	molecular function: binding (GO:0005488);; molecular function: catalytic activity (GO:0003824);; biological process: metabolic process (GO:0008152);; biological process: cellular process (GO:0009987)
VIT_00s0304g00080	VIT_00s0304g00080	16.3097	4.85844	12.2457	10.0437	9.39707	3.60778	10.1102	7.76278	21.1972	4.93583	8.51909	8.40793	3.55739	8.04528	1.6332	1.66249	2.01883	1.09487	8.9412	2.05377	2.76783	5.26532	2.7161	2.17458	-0.545815	normal	-0.854175	normal	-1.42123	down	-0.410313	normal	[G]	Carbohydrate transport and metabolism	Molecular Function: trehalose-phosphatase activity (GO:0004805);; Biological Process: trehalose biosynthetic process (GO:0005992);;	K01087|5.9e-208|vvi:100258773|K01087 trehalose 6-phosphate phosphatase [EC:3.1.3.12] | (RefSeq) RAMOSA3; probable trehalose-phosphate phosphatase J	Starch and sucrose metabolism (ko00500)	[G]	Carbohydrate transport and metabolism	Trehalose-phosphatase	Probable trehalose-phosphate phosphatase J OS=Arabidopsis thaliana OX=3702 GN=TPPJ PE=1 SV=1	G	Carbohydrate transport and metabolism	probable trehalose-phosphate phosphatase J [Vitis vinifera]	molecular function: catalytic activity (GO:0003824);; biological process: metabolic process (GO:0008152);; biological process: cellular process (GO:0009987);; biological process: single-organism process (GO:0044699)
VIT_00s0313g00040	VIT_00s0313g00040	27.5802	32.7187	29.5351	16.9563	16.3666	18.0265	16.9911	14.1331	7.77188	15.3701	16.2649	8.41071	17.0561	13.2016	8.8838	7.47885	9.89994	12.3558	12.1833	12.3072	15.1365	10.4304	9.56223	9.54853	-0.812987	down	0.0569619	normal	-0.325768	normal	-0.38658	normal	--	--	Molecular Function: 3-hydroxyacyl-CoA dehydratase activity (GO:0018812);; Biological Process: sphingolipid biosynthetic process (GO:0030148);; Cellular Component: integral component of endoplasmic reticulum membrane (GO:0030176);; Biological Process: fatty acid elongation (GO:0030497);; Biological Process: very long-chain fatty acid biosynthetic process (GO:0042761);; Molecular Function: 3-hydrox…	K10703|2.0e-121|vvi:100261741|K10703 very-long-chain (3R)-3-hydroxyacyl-CoA dehydratase [EC:4.2.1.134] | (RefSeq) very-long-chain (3R)-3-hydroxyacyl-CoA dehydratase PASTICCINO 2	Fatty acid elongation (ko00062);; Biosynthesis of unsaturated fatty acids (ko01040);; Fatty acid metabolism (ko01212)	[R]	General function prediction only	Protein tyrosine phosphatase-like protein, PTPLA	Very-long-chain (3R)-3-hydroxyacyl-CoA dehydratase PASTICCINO 2A OS=Oryza sativa subsp. japonica OX=39947 GN=PAS2A PE=2 SV=2	I	Lipid transport and metabolism	PREDICTED: very-long-chain (3R)-3-hydroxyacyl-CoA dehydratase PASTICCINO 2 [Vitis vinifera]	molecular function: catalytic activity (GO:0003824);; biological process: metabolic process (GO:0008152);; biological process: cellular process (GO:0009987);; biological process: single-organism process (GO:0044699);; cellular component: cell (GO:0005623);; cellular component: membrane (GO:0016020);; cellular component: organelle (GO:0043226);; cellular component: organelle part (GO:0044422);; ce…
VIT_00s0316g00010	VIT_00s0316g00010	9.13617	3.02419	4.5353	3.56299	4.17354	3.33052	2.59567	3.81832	4.16475	3.00675	1.92615	4.07739	5.75141	4.20534	7.23645	4.17088	5.8948	3.61981	3.00036	4.02302	2.81781	3.34907	8.96565	5.37349	-0.598095	normal	-0.234703	normal	-0.263291	normal	0.859704	up	--	--	Cellular Component: integral component of membrane (GO:0016021);;	K13466|1.8e-73|cic:CICLE_v10017769mg|K13466 EIX receptor 1/2 | (RefSeq) hypothetical protein	Plant-pathogen interaction (ko04626)	[R]	General function prediction only	Leucine rich repeat	Receptor-like protein EIX2 OS=Solanum lycopersicum OX=4081 GN=EIX2 PE=1 SV=2	R	General function prediction only	PREDICTED: leucine-rich repeat receptor protein kinase EMS1-like [Vitis vinifera]	cellular component: membrane (GO:0016020);; cellular component: membrane part (GO:0044425)
VIT_00s0317g00110	VIT_00s0317g00110	74.5087	98.4463	65.7701	50.1811	45.6619	53.1336	27.8041	82.3385	19.0554	12.7148	32.3198	136.336	16.5243	16.0806	15.4783	16.2781	9.96016	14.0994	14.3002	19.6096	23.3404	12.7318	25.1823	19.5594	-0.685382	down	0.483644	normal	-0.185491	normal	0.0342943	normal	[I]	Lipid transport and metabolism	Cellular Component: membrane (GO:0016020);; Molecular Function: lipase activity (GO:0016298);;	K18368|4.5e-191|vvi:100260284|K18368 caffeoylshikimate esterase [EC:3.1.1.-] | (RefSeq) caffeoylshikimate esterase	Phenylpropanoid biosynthesis (ko00940)	[I]	Lipid transport and metabolism	Serine aminopeptidase, S33	Caffeoylshikimate esterase OS=Arabidopsis thaliana OX=3702 GN=CSE PE=1 SV=1	I	Lipid transport and metabolism	PREDICTED: caffeoylshikimate esterase isoform X1 [Vitis vinifera]	cellular component: membrane (GO:0016020);; molecular function: catalytic activity (GO:0003824)
VIT_00s0317g00140	VIT_00s0317g00140	0.190017	0.057535	0	0	0	0	0.269135	1.92847	2.10226	0.114221	0	0.768947	0.203589	0.65054	0.100171	0.27274	0.28558	1.4991	2.42875	7.8333	7.70989	1.70558	5.2048	0.790097	--	--	-2.2929	down	--	--	-1.20543	down	--	--	Cellular Component: exocyst (GO:0000145);; Biological Process: exocytosis (GO:0006887);; Biological Process: protein transport (GO:0015031);;	K07195|0.0e+00|vvi:100241639|K07195 exocyst complex component 7 | (RefSeq) exocyst complex component EXO70B1-like	--	[U]	Intracellular trafficking, secretion, and vesicular transport	Exo70 exocyst complex subunit	Exocyst complex component EXO70H1 OS=Arabidopsis thaliana OX=3702 GN=EXO70H1 PE=1 SV=1	U	Intracellular trafficking, secretion, and vesicular transport	PREDICTED: exocyst complex component EXO70B1-like [Vitis vinifera]	cellular component: cell (GO:0005623);; cellular component: macromolecular complex (GO:0032991);; cellular component: cell part (GO:0044464);; biological process: cellular process (GO:0009987);; biological process: single-organism process (GO:0044699);; biological process: localization (GO:0051179)
VIT_00s0323g00050	VIT_00s0323g00050	11.1282	5.49648	9.83414	2.82922	4.69408	3.74113	1.01152	1.41652	1.43261	1.34993	0.090471	1.91147	0.795516	0.446581	0.995195	0.67748	0.600361	0.066339	0.617093	0.053091	0.343473	0.439238	2.92202	0.397291	-1.23791	down	-0.213497	normal	--	--	--	--	--	--	Molecular Function: enzyme inhibitor activity (GO:0004857);;	K01051|4.2e-17|han:110880309|K01051 pectinesterase [EC:3.1.1.11] | (RefSeq) pectinesterase-like	Pentose and glucuronate interconversions (ko00040)	--	--	Plant invertase/pectin methylesterase inhibitor	Pectinesterase inhibitor 9 OS=Arabidopsis thaliana OX=3702 GN=PMEI9 PE=2 SV=1	R	General function prediction only	Pectinesterase inhibitor 9 [Vitis vinifera]	molecular function: molecular function regulator (GO:0098772);; biological process: biological regulation (GO:0065007)
VIT_00s0323g00060	VIT_00s0323g00060	592.237	476.893	480.373	315.189	313.512	379.802	41.1948	364.691	54.7791	35.0799	189.054	844.588	3.54635	2.94027	6.85724	4.62143	4.30671	4.50485	3.65678	1.5639	2.14202	3.85162	9.31149	8.37368	-0.625917	down	1.21723	normal	0.0846436	normal	1.56365	up	--	--	Molecular Function: enzyme inhibitor activity (GO:0004857);; Biological Process: negative regulation of catalytic activity (GO:0043086);;	K01051|3.5e-16|ghi:107896119|K01051 pectinesterase [EC:3.1.1.11] | (RefSeq) pectinesterase-like	Pentose and glucuronate interconversions (ko00040)	--	--	Plant invertase/pectin methylesterase inhibitor	21 kDa protein OS=Daucus carota OX=4039 PE=2 SV=1	S	Function unknown	PREDICTED: 21 kDa protein-like isoform X2 [Vitis vinifera]	molecular function: molecular function regulator (GO:0098772);; biological process: biological regulation (GO:0065007)
VIT_00s0323g00070	VIT_00s0323g00070	0.536358	0.243854	4.11868	6.74307	0	0	1.63422	1.5987	2.32521	2.32422	0.308819	2.24293	41.3645	32.8624	27.8971	41.9281	18.0877	31.5504	29.7394	25.202	40.4384	84.8421	72.2541	94.3821	--	--	-0.198132	normal	-0.0908961	normal	1.43976	up	--	--	Molecular Function: enzyme inhibitor activity (GO:0004857);; Biological Process: negative regulation of catalytic activity (GO:0043086);;	K01051|1.9e-17|cic:CICLE_v10025238mg|K01051 pectinesterase [EC:3.1.1.11] | (RefSeq) hypothetical protein	Pentose and glucuronate interconversions (ko00040)	--	--	Plant invertase/pectin methylesterase inhibitor	21 kDa protein OS=Daucus carota OX=4039 PE=2 SV=1	R	General function prediction only	PREDICTED: 21 kDa protein [Vitis vinifera]	molecular function: molecular function regulator (GO:0098772);; biological process: biological regulation (GO:0065007)
VIT_00s0323g00100	VIT_00s0323g00100	0.562698	0.915818	0.421312	35.624	1.33417	0.861551	0.517184	4.92892	0.761014	1.09857	3.39813	7.77342	0	0.443933	0.194442	0.109925	0.213769	0.062901	0	0	0.066726	0.022174	46.9232	0.044809	4.29645	up	0.995753	normal	--	--	--	--	[O]	Posttranslational modification, protein turnover, chaperones	Molecular Function: cysteine-type endopeptidase activity (GO:0004197);; Cellular Component: vacuole (GO:0005773);; Biological Process: vacuolar protein processing (GO:0006624);; Biological Process: proteolysis involved in cellular protein catabolic process (GO:0051603);;	K01369|1.0e-293|vvi:100260773|K01369 legumain [EC:3.4.22.34] | (RefSeq) vacuolar-processing enzyme	--	[O]	Posttranslational modification, protein turnover, chaperones	Peptidase C13 family	Vacuolar-processing enzyme OS=Ricinus communis OX=3988 PE=1 SV=1	O	Posttranslational modification, protein turnover, chaperones	unnamed protein product, partial [Vitis vinifera]	molecular function: catalytic activity (GO:0003824);; biological process: metabolic process (GO:0008152);; cellular component: cell (GO:0005623);; cellular component: organelle (GO:0043226);; cellular component: cell part (GO:0044464);; biological process: cellular process (GO:0009987)
VIT_00s0324g00030	VIT_00s0324g00030	1.38976	2.01238	2.62492	9.77048	4.08132	3.29465	3.14481	2.99852	3.82416	2.63721	2.50712	3.11115	0.835578	0.991202	0.977201	1.04407	2.48092	1.75569	2.11311	0.70043	1.27903	2.5873	1.94123	1.33124	1.486	up	-0.272274	normal	0.971344	normal	0.545017	normal	--	--	Molecular Function: polysaccharide binding (GO:0030247);;	--	--	--	--	Wall-associated receptor kinase galacturonan-binding	--	R	General function prediction only	PREDICTED: uncharacterized protein LOC100257855 [Vitis vinifera]	molecular function: binding (GO:0005488)
VIT_00s0333g00060	VIT_00s0333g00060	7.39764	6.80618	6.28713	13.6407	14.1369	12.9751	3.38928	4.2805	2.37553	3.07614	4.79525	1.27956	0.701598	1.10085	2.26439	0.953529	1.22709	0.689002	0	0	0.092523	0.47068	0.095669	0.116546	0.983097	up	-0.114424	normal	-0.425541	normal	--	--	--	--	--	--	--	--	--	--	--	S	Function unknown	unnamed protein product, partial [Vitis vinifera]	--
VIT_00s0338g00010	VIT_00s0338g00010	0.706356	0.749391	0.743075	3.55869	1.07672	1.46932	2.40655	1.28246	3.16638	2.0593	1.70774	0.254567	4.87362	6.16283	3.98115	5.61001	4.84261	5.21063	7.67496	6.67435	11.8167	7.32085	7.71125	7.41177	1.4636	up	-0.760158	normal	0.120865	normal	-0.182865	normal	--	--	--	--	--	--	--	Protein of unknown function (DUF295)	F-box protein SKIP23 OS=Arabidopsis thaliana OX=3702 GN=SKIP23 PE=1 SV=1	R	General function prediction only	PREDICTED: F-box protein SKIP23-like [Vitis vinifera]	--
VIT_00s0340g00050	VIT_00s0340g00050	3.57524	2.51549	3.9695	4.84668	3.58509	3.73225	10.6283	14.1482	9.22081	6.83541	6.14213	6.31388	22.1478	20.9247	15.5315	18.6117	13.6309	30.6794	19.1985	20.6595	26.2405	18.715	18.1501	11.1842	0.260515	normal	-0.805865	down	0.177878	normal	-0.425992	normal	[G]	Carbohydrate transport and metabolism	Molecular Function: cellulase activity (GO:0008810);; Cellular Component: integral component of membrane (GO:0016021);; Biological Process: cellulose catabolic process (GO:0030245);;	K01179|4.6e-224|vvi:100257176|K01179 endoglucanase [EC:3.2.1.4] | (RefSeq) endoglucanase 12	Starch and sucrose metabolism (ko00500)	--	--	Glycosyl hydrolase family 9	Endoglucanase 7 OS=Arabidopsis thaliana OX=3702 GN=KOR2 PE=2 SV=1	R	General function prediction only	PREDICTED: endoglucanase 12 [Vitis vinifera]	molecular function: catalytic activity (GO:0003824);; cellular component: membrane (GO:0016020);; cellular component: membrane part (GO:0044425);; biological process: metabolic process (GO:0008152);; biological process: cellular process (GO:0009987)
VIT_00s0341g00040	VIT_00s0341g00040	13.1612	7.26827	8.07568	6.70059	5.54963	6.11571	4.74918	6.93702	6.38197	5.53817	7.27655	10.2136	5.00944	5.70113	4.52254	5.14875	5.3301	3.93299	7.05023	5.93057	6.69964	5.935	6.18563	7.29567	-0.639231	down	0.345875	normal	-0.0197485	normal	0.0145835	normal	--	--	Biological Process: protein glycosylation (GO:0006486);; Cellular Component: integral component of membrane (GO:0016021);; Molecular Function: transferase activity, transferring glycosyl groups (GO:0016757);;	K18789|1.0e-84|psom:113275449|K18789 xylogalacturonan beta-1,3-xylosyltransferase [EC:2.4.2.41] | (RefSeq) probable glycosyltransferase At5g20260	--	[GMW]	Carbohydrate transport and metabolism;; Cell wall/membrane/envelope biogenesis;; Extracellular structures	Exostosin family	Probable glycosyltransferase At5g03795 OS=Arabidopsis thaliana OX=3702 GN=At5g03795 PE=3 SV=2	GMW	Carbohydrate transport and metabolism;; Cell wall/membrane/envelope biogenesis;; Extracellular structures	unnamed protein product, partial [Vitis vinifera]	biological process: metabolic process (GO:0008152);; biological process: cellular process (GO:0009987);; biological process: single-organism process (GO:0044699);; cellular component: membrane (GO:0016020);; cellular component: membrane part (GO:0044425);; molecular function: catalytic activity (GO:0003824)
VIT_00s0346g00080	VIT_00s0346g00080	35.384	24.6135	28.557	13.6282	16.366	8.06404	1.06912	7.84434	1.37262	0.246045	1.50297	6.79534	0.525515	0.142114	1.7245	0.284999	0.290846	0.238008	0.123241	0	0	0.110213	0	0	-1.22715	down	-0.263075	normal	--	--	--	--	[G]	Carbohydrate transport and metabolism	Molecular Function: zinc ion binding (GO:0008270);; Biological Process: lignin biosynthetic process (GO:0009809);; Molecular Function: oxidoreductase activity, acting on the CH-OH group of donors, NAD or NADP as acceptor (GO:0016616);; Molecular Function: cinnamyl-alcohol dehydrogenase activity (GO:0045551);;	K23232|1.3e-162|sind:105176373|K23232 8-hydroxygeraniol dehydrogenase [EC:1.1.1.324] | (RefSeq) 8-hydroxygeraniol dehydrogenase	Monoterpenoid biosynthesis (ko00902)	[Q]	Secondary metabolites biosynthesis, transport and catabolism	Alcohol dehydrogenase GroES-like domain	Probable mannitol dehydrogenase OS=Fragaria ananassa OX=3747 GN=CAD PE=2 SV=1	Q	Secondary metabolites biosynthesis, transport and catabolism	PREDICTED: probable mannitol dehydrogenase [Vitis vinifera]	molecular function: binding (GO:0005488);; biological process: metabolic process (GO:0008152);; biological process: cellular process (GO:0009987);; biological process: single-organism process (GO:0044699);; molecular function: catalytic activity (GO:0003824)
VIT_00s0346g00110	VIT_00s0346g00110	8.25058	6.23818	6.55517	2.89609	0	6.74499	18.8551	0	0	5.18546	17.3053	2.64079	11.9567	11.237	11.0735	15.6587	14.67	18.9624	12.7858	10.4814	15.6933	11.8515	6.60261	15.5386	-1.12957	normal	0.404261	normal	0.594457	up	-0.150114	normal	[G]	Carbohydrate transport and metabolism	Molecular Function: zinc ion binding (GO:0008270);; Biological Process: lignin biosynthetic process (GO:0009809);; Molecular Function: oxidoreductase activity, acting on the CH-OH group of donors, NAD or NADP as acceptor (GO:0016616);; Molecular Function: cinnamyl-alcohol dehydrogenase activity (GO:0045551);;	K23232|4.2e-166|nto:104103376|K23232 8-hydroxygeraniol dehydrogenase [EC:1.1.1.324] | (RefSeq) 8-hydroxygeraniol dehydrogenase-like	Monoterpenoid biosynthesis (ko00902)	[Q]	Secondary metabolites biosynthesis, transport and catabolism	Alcohol dehydrogenase GroES-like domain	Probable mannitol dehydrogenase OS=Fragaria ananassa OX=3747 GN=CAD PE=2 SV=1	Q	Secondary metabolites biosynthesis, transport and catabolism	PREDICTED: probable mannitol dehydrogenase [Vitis vinifera]	molecular function: binding (GO:0005488);; biological process: metabolic process (GO:0008152);; biological process: cellular process (GO:0009987);; biological process: single-organism process (GO:0044699);; molecular function: catalytic activity (GO:0003824)
VIT_00s0347g00080	VIT_00s0347g00080	3.49004	3.24137	3.03712	5.15168	5.70439	5.67667	0.75924	1.32983	0.757881	0.763336	0.770769	0.6649	5.31114	3.58618	2.54132	3.12746	2.39276	3.00504	3.57362	3.00433	2.58699	1.43708	3.16638	2.60487	0.752142	up	-0.35214	normal	-0.360098	normal	-0.323344	normal	[T]	Signal transduction mechanisms	Molecular Function: protein serine/threonine kinase activity (GO:0004674);; Molecular Function: ATP binding (GO:0005524);; Cellular Component: plasma membrane (GO:0005886);; Biological Process: protein phosphorylation (GO:0006468);; Cellular Component: integral component of membrane (GO:0016021);; Biological Process: recognition of pollen (GO:0048544);;	K24104|1.6e-72|thj:104799061|K24104 GPN-loop GTPase | (RefSeq) LOW QUALITY PROTEIN: uncharacterized protein LOC104799061	--	--	--	Protein kinase domain	G-type lectin S-receptor-like serine/threonine-protein kinase SD1-13 OS=Arabidopsis thaliana OX=3702 GN=SD113 PE=1 SV=2	T	Signal transduction mechanisms	G-type lectin S-receptor-like serine/threonine-protein kinase [Vitis vinifera]	molecular function: catalytic activity (GO:0003824);; biological process: metabolic process (GO:0008152);; biological process: cellular process (GO:0009987);; molecular function: binding (GO:0005488);; cellular component: cell (GO:0005623);; cellular component: membrane (GO:0016020);; cellular component: cell part (GO:0044464);; cellular component: membrane part (GO:0044425);; biological process:…
VIT_00s0353g00050	VIT_00s0353g00050	6.23388	3.34346	5.36411	4.08468	4.23674	3.7065	8.98279	5.54314	9.11368	7.88709	9.30281	8.56086	3.34843	6.54412	3.29879	1.72657	2.58581	1.74676	2.35253	1.95731	1.99942	2.25119	2.04685	2.13861	-0.324938	normal	0.116965	normal	-1.05685	down	0.0652718	normal	--		Molecular Function: protein serine/threonine kinase activity (GO:0004674);; Molecular Function: ATP binding (GO:0005524);; Cellular Component: plasma membrane (GO:0005886);; Biological Process: protein phosphorylation (GO:0006468);;	K24104|4.6e-67|thj:104799061|K24104 GPN-loop GTPase | (RefSeq) LOW QUALITY PROTEIN: uncharacterized protein LOC104799061	--	--	--	Protein kinase domain	G-type lectin S-receptor-like serine/threonine-protein kinase B120 OS=Arabidopsis thaliana OX=3702 GN=B120 PE=2 SV=1	T	Signal transduction mechanisms	G-type lectin S-receptor-like serine/threonine-protein kinase B120 [Vitis riparia]	molecular function: catalytic activity (GO:0003824);; biological process: metabolic process (GO:0008152);; biological process: cellular process (GO:0009987);; molecular function: binding (GO:0005488);; cellular component: cell (GO:0005623);; cellular component: membrane (GO:0016020);; cellular component: cell part (GO:0044464)
VIT_00s0353g00060	VIT_00s0353g00060	13.7811	15.0061	10.4209	9.17511	7.7859	8.79459	18.5927	12.191	15.105	12.0333	11.2864	11.0784	9.16822	7.31121	11.1696	8.42418	9.22906	6.52636	2.62239	2.32575	4.15813	3.68122	6.25877	3.87883	-0.610912	down	-0.417715	normal	-0.129024	normal	0.630976	up	[T]	Signal transduction mechanisms	Molecular Function: protein serine/threonine kinase activity (GO:0004674);; Molecular Function: ATP binding (GO:0005524);; Cellular Component: plasma membrane (GO:0005886);; Biological Process: protein phosphorylation (GO:0006468);; Cellular Component: integral component of membrane (GO:0016021);; Biological Process: recognition of pollen (GO:0048544);;	K24104|9.3e-79|thj:104799061|K24104 GPN-loop GTPase | (RefSeq) LOW QUALITY PROTEIN: uncharacterized protein LOC104799061	--	--	--	Protein tyrosine and serine/threonine kinase	Receptor-like serine/threonine-protein kinase SD1-8 OS=Arabidopsis thaliana OX=3702 GN=SD18 PE=1 SV=1	T	Signal transduction mechanisms	PREDICTED: receptor-like serine/threonine-protein kinase SD1-8 isoform X1 [Vitis vinifera]	molecular function: catalytic activity (GO:0003824);; biological process: metabolic process (GO:0008152);; biological process: cellular process (GO:0009987);; molecular function: binding (GO:0005488);; cellular component: cell (GO:0005623);; cellular component: membrane (GO:0016020);; cellular component: cell part (GO:0044464);; cellular component: membrane part (GO:0044425);; biological process:…
VIT_00s0357g00130	VIT_00s0357g00130	0.747801	1.20599	1.26873	3.61857	2.66158	2.1005	4.17172	2.45708	2.01314	6.40457	2.59551	1.82158	0.40849	0.835349	0.725684	0.688236	2.32839	0.672843	0.955784	0.80841	0.182916	0.556638	0.324298	0.387606	1.35533	up	0.34542	normal	--	--	--	--	--	--	Molecular Function: calcium ion binding (GO:0005509);; Molecular Function: calcium-dependent phospholipid binding (GO:0005544);; Cellular Component: cytoplasm (GO:0005737);;	K17098|4.5e-40|jre:109007097|K17098 annexin D | (RefSeq) annexin D2-like isoform X1	--	[U]	Intracellular trafficking, secretion, and vesicular transport	Annexin	Annexin D1 OS=Arabidopsis thaliana OX=3702 GN=ANN1 PE=1 SV=1	U	Intracellular trafficking, secretion, and vesicular transport	unnamed protein product, partial [Vitis vinifera]	molecular function: binding (GO:0005488);; cellular component: cell (GO:0005623);; cellular component: cell part (GO:0044464)
VIT_00s0361g00040	VIT_00s0361g00040	3.2987	3.64671	3.45712	6.4821	2.4991	3.95716	0.469064	1.87301	1.08014	0.919349	0.538256	0.795835	5.17813	1.35263	1.36048	1.10067	1.3617	0.769787	1.5125	0.514985	0.723694	2.13822	1.621	3.88186	0.303716	normal	-0.577313	normal	-1.22173	down	1.50351	up	[M]	Cell wall/membrane/envelope biogenesis	Molecular Function: catalytic activity (GO:0003824);;	K21102|5.7e-189|vvi:100232981|K21102 anthocyanidin reductase [(2S)-flavan-3-ol-forming] [EC:1.3.1.112] | (RefSeq) ANR, VvANR, ban; anthocyanidin reductase	--	[V]	Defense mechanisms	NAD dependent epimerase/dehydratase family	Anthocyanidin reductase ((2S)-flavan-3-ol-forming) OS=Vitis vinifera OX=29760 GN=ANR PE=3 SV=1	Q	Secondary metabolites biosynthesis, transport and catabolism	RecName: Full=Anthocyanidin reductase ((2S)-flavan-3-ol-forming); Short=VvANR [Vitis vinifera]	molecular function: catalytic activity (GO:0003824)
VIT_00s0366g00020	VIT_00s0366g00020	31.1548	24.7072	19.4199	13.5361	10.0555	17.5345	14.433	33.5386	13.1071	11.2363	21.3175	38.0138	8.75435	9.89644	11.7519	7.526	7.72278	9.46153	4.8663	7.6441	10.1755	7.92791	10.4696	7.36611	-0.875594	down	0.2105	normal	-0.225185	normal	0.216854	normal	[T]	Signal transduction mechanisms	Molecular Function: protein serine/threonine kinase activity (GO:0004674);; Molecular Function: ATP binding (GO:0005524);; Cellular Component: plasma membrane (GO:0005886);; Biological Process: protein phosphorylation (GO:0006468);; Cellular Component: integral component of membrane (GO:0016021);;	K24104|4.4e-92|thj:104799061|K24104 GPN-loop GTPase | (RefSeq) LOW QUALITY PROTEIN: uncharacterized protein LOC104799061	--	--	--	Protein tyrosine and serine/threonine kinase	Cysteine-rich receptor-like protein kinase 25 OS=Arabidopsis thaliana OX=3702 GN=CRK25 PE=3 SV=1	T	Signal transduction mechanisms	PREDICTED: cysteine-rich receptor-like protein kinase 10 [Vitis vinifera]	molecular function: catalytic activity (GO:0003824);; biological process: metabolic process (GO:0008152);; biological process: cellular process (GO:0009987);; molecular function: binding (GO:0005488);; cellular component: cell (GO:0005623);; cellular component: membrane (GO:0016020);; cellular component: cell part (GO:0044464);; cellular component: membrane part (GO:0044425)
VIT_00s0371g00100	VIT_00s0371g00100	42.9915	29.8735	36.1949	13.8461	22.6512	11.0835	1.38095	9.52376	2.99175	0.80851	1.01632	8.88934	0.783361	1.30011	0.893623	0.402998	1.6219	0.721296	0.234994	0	0.034668	0.167858	0.345687	0.168973	-1.20535	down	-0.38249	normal	-0.0498006	normal	--	--	[G]	Carbohydrate transport and metabolism	Molecular Function: zinc ion binding (GO:0008270);; Biological Process: lignin biosynthetic process (GO:0009809);; Molecular Function: oxidoreductase activity, acting on the CH-OH group of donors, NAD or NADP as acceptor (GO:0016616);; Molecular Function: cinnamyl-alcohol dehydrogenase activity (GO:0045551);;	K23232|2.9e-162|sind:105176373|K23232 8-hydroxygeraniol dehydrogenase [EC:1.1.1.324] | (RefSeq) 8-hydroxygeraniol dehydrogenase	Monoterpenoid biosynthesis (ko00902)	[Q]	Secondary metabolites biosynthesis, transport and catabolism	Alcohol dehydrogenase GroES-like domain	Probable mannitol dehydrogenase OS=Fragaria ananassa OX=3747 GN=CAD PE=2 SV=1	Q	Secondary metabolites biosynthesis, transport and catabolism	PREDICTED: probable mannitol dehydrogenase [Vitis vinifera]	molecular function: binding (GO:0005488);; biological process: metabolic process (GO:0008152);; biological process: cellular process (GO:0009987);; biological process: single-organism process (GO:0044699);; molecular function: catalytic activity (GO:0003824)
VIT_00s0375g00030	VIT_00s0375g00030	30.3868	34.823	28.4979	16.6728	16.2307	17.9533	21.3493	8.35632	6.58141	10.3371	12.2908	5.32449	2.66741	1.97103	2.27895	2.39957	2.61978	1.993	0.281869	0.223032	0.370744	0.566003	0.432253	0.674722	-0.887934	down	-0.371724	normal	0.0844863	normal	0.967384	normal	[G]	Carbohydrate transport and metabolism	Biological Process: carbohydrate metabolic process (GO:0005975);; Cellular Component: plant-type cell wall (GO:0009505);; Molecular Function: raffinose alpha-galactosidase activity (GO:0052692);;	K07407|9.7e-244|vvi:100263458|K07407 alpha-galactosidase [EC:3.2.1.22] | (RefSeq) alpha-galactosidase	Galactose metabolism (ko00052);; Glycerolipid metabolism (ko00561);; Sphingolipid metabolism (ko00600);; Glycosphingolipid biosynthesis - globo and isoglobo series (ko00603)	[G]	Carbohydrate transport and metabolism	Alpha galactosidase A	Alpha-galactosidase 2 OS=Arabidopsis thaliana OX=3702 GN=AGAL2 PE=1 SV=1	G	Carbohydrate transport and metabolism	PREDICTED: alpha-galactosidase isoform X1 [Vitis vinifera]	biological process: metabolic process (GO:0008152);; cellular component: cell (GO:0005623);; cellular component: cell part (GO:0044464);; molecular function: catalytic activity (GO:0003824)
VIT_00s0375g00040	VIT_00s0375g00040	1.94326	3.74768	2.66131	11.9588	8.03048	8.46917	11.5809	6.71624	5.35232	9.66208	4.03016	6.05199	3.95894	3.73091	3.95919	3.56447	4.44539	3.90679	5.47431	8.56075	10.1563	4.66466	9.8876	5.91679	1.7579	up	-0.256124	normal	0.100108	normal	-0.213541	normal	--	--	Molecular Function: DNA binding (GO:0003677);; Cellular Component: nucleus (GO:0005634);; Biological Process: regulation of transcription, DNA-templated (GO:0006355);; Biological Process: system development (GO:0048731);;	K00521|5.5e-43|cmos:111447866|K00521 ferric-chelate reductase [EC:1.16.1.7] | (RefSeq) ferric reduction oxidase 7, chloroplastic-like	--	--	--	No apical meristem (NAM) protein	NAC transcription factor 56 OS=Arabidopsis thaliana OX=3702 GN=NAC056 PE=2 SV=1	K	Transcription	unnamed protein product, partial [Vitis vinifera]	molecular function: binding (GO:0005488);; cellular component: cell (GO:0005623);; cellular component: organelle (GO:0043226);; cellular component: cell part (GO:0044464);; biological process: biological regulation (GO:0065007);; biological process: developmental process (GO:0032502)
VIT_00s0386g00050	VIT_00s0386g00050	178.605	161.006	119.555	43.1919	34.3662	39.543	243.822	33.4983	36.6225	75.3366	30.7274	59.7202	6.36135	7.4341	14.9981	3.53591	30.9849	9.13142	0.771644	0	0	0.401586	0.238268	0.828453	-1.97608	down	-0.932154	normal	0.662771	normal	--	--	--	--	Molecular Function: hydrolase activity, hydrolyzing O-glycosyl compounds (GO:0004553);; Cellular Component: cell wall (GO:0005618);; Biological Process: xyloglucan metabolic process (GO:0010411);; Molecular Function: xyloglucan:xyloglucosyl transferase activity (GO:0016762);; Biological Process: cell wall biogenesis (GO:0042546);; Cellular Component: apoplast (GO:0048046);; Biological Process: ce…	K08235|3.3e-57|vvi:100852777|K08235 xyloglucan:xyloglucosyl transferase [EC:2.4.1.207] | (RefSeq) probable xyloglucan endotransglucosylase/hydrolase protein 7	--	--	--	Xyloglucan endo-transglycosylase (XET) C-terminus	Probable xyloglucan endotransglucosylase/hydrolase protein 7 OS=Arabidopsis thaliana OX=3702 GN=XTH7 PE=2 SV=2	G	Carbohydrate transport and metabolism	putative xyloglucan endotransglucosylase/hydrolase protein 7 [Vitis vinifera]	molecular function: catalytic activity (GO:0003824);; cellular component: cell (GO:0005623);; cellular component: cell part (GO:0044464);; biological process: metabolic process (GO:0008152);; biological process: cellular process (GO:0009987);; biological process: cellular component organization or biogenesis (GO:0071840);; cellular component: extracellular region (GO:0005576)
VIT_00s0388g00010	VIT_00s0388g00010	2.98577	1.15474	1.88607	2.15047	3.22235	4.23332	3.02422	9.84475	3.37197	3.59003	7.12716	6.15332	3.13409	4.42525	12.1084	6.59533	6.16004	11.794	1.44914	2.51193	2.32859	4.26158	8.11453	2.25949	0.661232	normal	0.0722792	normal	0.411001	normal	1.22538	up	--	--	--	--	--	--	--	Wall-associated receptor kinase galacturonan-binding	--	T	Signal transduction mechanisms	PREDICTED: LEAF RUST 10 DISEASE-RESISTANCE LOCUS RECEPTOR-LIKE PROTEIN KINASE-like 2.2 [Vitis vinifera]	--
VIT_00s0388g00020	VIT_00s0388g00020	2.4125	1.96413	1.9132	3.90779	5.72092	8.68459	7.32448	11.9111	9.03917	6.385	11.8762	9.67613	7.10233	5.37516	23.8994	11.3958	10.3203	11.8239	2.41155	3.01029	2.44251	4.25625	9.252	3.84989	1.5297	up	-0.0134597	normal	-0.033262	normal	1.1529	up	--		Molecular Function: protein serine/threonine kinase activity (GO:0004674);; Molecular Function: ATP binding (GO:0005524);;	K13416|7.1e-52|ccaj:109804867|K13416 brassinosteroid insensitive 1-associated receptor kinase 1 [EC:2.7.10.1 2.7.11.1] | (RefSeq) BRASSINOSTEROID INSENSITIVE 1-associated receptor kinase 1-like	MAPK signaling pathway - plant (ko04016);; Plant hormone signal transduction (ko04075);; Plant-pathogen interaction (ko04626)	--	--	Protein kinase domain	Rust resistance kinase Lr10 OS=Triticum aestivum OX=4565 GN=LRK10 PE=2 SV=1	T	Signal transduction mechanisms	PREDICTED: LEAF RUST 10 DISEASE-RESISTANCE LOCUS RECEPTOR-LIKE PROTEIN KINASE-like 2.2 [Vitis vinifera]	molecular function: catalytic activity (GO:0003824);; biological process: metabolic process (GO:0008152);; biological process: cellular process (GO:0009987);; molecular function: binding (GO:0005488)
VIT_00s0388g00090	VIT_00s0388g00090	1.15553	0.554572	1.15626	1.93809	2.36655	1.66779	2.74837	6.99743	4.09682	2.67663	4.45805	3.67197	2.18033	1.79497	7.71301	5.01124	4.01242	5.65691	0.684252	1.46082	1.61404	2.30223	4.13411	1.23381	1.0309	up	-0.343973	normal	0.417285	normal	1.04695	up	--		Molecular Function: protein kinase activity (GO:0004672);; Molecular Function: ATP binding (GO:0005524);;	K13416|2.6e-41|ccaj:109804867|K13416 brassinosteroid insensitive 1-associated receptor kinase 1 [EC:2.7.10.1 2.7.11.1] | (RefSeq) BRASSINOSTEROID INSENSITIVE 1-associated receptor kinase 1-like	MAPK signaling pathway - plant (ko04016);; Plant hormone signal transduction (ko04075);; Plant-pathogen interaction (ko04626)	--	--	Protein kinase domain	Rust resistance kinase Lr10 OS=Triticum aestivum OX=4565 GN=LRK10 PE=2 SV=1	T	Signal transduction mechanisms	PREDICTED: LEAF RUST 10 DISEASE-RESISTANCE LOCUS RECEPTOR-LIKE PROTEIN KINASE-like 2.2 [Vitis vinifera]	molecular function: catalytic activity (GO:0003824);; biological process: metabolic process (GO:0008152);; biological process: cellular process (GO:0009987);; molecular function: binding (GO:0005488)
VIT_00s0389g00040	VIT_00s0389g00040	10.4243	7.0812	8.34509	23.3203	18.2025	16.7254	17.543	7.84932	8.98348	10.5213	23.1371	15.5687	0.450073	0.41063	0.899312	0.276404	0.438514	0.453291	0.094976	0	0	0.102385	0.361217	0.269657	1.16133	up	0.509239	normal	--	--	--	--	[QV]	Secondary metabolites biosynthesis, transport and catabolism;; Defense mechanisms	Molecular Function: monooxygenase activity (GO:0004497);; Molecular Function: iron ion binding (GO:0005506);; Cellular Component: integral component of membrane (GO:0016021);; Molecular Function: oxidoreductase activity, acting on paired donors, with incorporation or reduction of molecular oxygen (GO:0016705);; Molecular Function: heme binding (GO:0020037);;	K07425|1.0e-173|ccaj:109816127|K07425 long-chain fatty acid omega-monooxygenase [EC:1.14.14.80] | (RefSeq) cytochrome P450 CYP72A219-like isoform X1	Fatty acid degradation (ko00071);; Arachidonic acid metabolism (ko00590)	[QI]	Secondary metabolites biosynthesis, transport and catabolism;; Lipid transport and metabolism	Cytochrome P450	Cytochrome P450 CYP72A219 OS=Panax ginseng OX=4054 PE=2 SV=1	Q	Secondary metabolites biosynthesis, transport and catabolism	unnamed protein product, partial [Vitis vinifera]	molecular function: catalytic activity (GO:0003824);; biological process: metabolic process (GO:0008152);; biological process: single-organism process (GO:0044699);; molecular function: binding (GO:0005488);; cellular component: membrane (GO:0016020);; cellular component: membrane part (GO:0044425)
VIT_00s0391g00010	VIT_00s0391g00010	1.24189	1.66039	1.78846	1.03047	2.06299	1.43295	0.624727	1.05269	1.02553	0.722169	0.628354	0.549946	0.944771	0.678317	1.20906	0.360268	0.482204	0.648668	0.131487	0.262445	0.265741	0.159288	0.478565	0.246612	-0.0590294	normal	-0.49776	normal	-0.840302	down	0.441952	normal	--	--	Molecular Function: UDP-glycosyltransferase activity (GO:0008194);;	K16266|3.0e-191|mesc:110627793|K16266 cyanohydrin UDP-glucosyltransferase [EC:2.4.1.-] | (RefSeq) linamarin synthase 2	Cyanoamino acid metabolism (ko00460)	[GC]	Carbohydrate transport and metabolism;; Energy production and conversion	UDP-glucoronosyl and UDP-glucosyl transferase	Linamarin synthase 2 OS=Manihot esculenta OX=3983 GN=UGT85K5 PE=1 SV=1	CG	Energy production and conversion;; Carbohydrate transport and metabolism	unnamed protein product, partial [Vitis vinifera]	molecular function: catalytic activity (GO:0003824)
VIT_00s0398g00020	VIT_00s0398g00020	13.3954	13.0002	10.4412	6.0675	4.71278	8.21722	18.0173	9.44291	6.04718	8.72542	12.4242	8.90717	10.5553	12.6597	11.814	10.3431	10.2478	9.16865	3.40335	5.97166	5.15794	5.12617	2.84432	4.26079	-0.95639	down	-0.156887	normal	-0.171324	normal	-0.205839	normal	[T]	Signal transduction mechanisms	Molecular Function: protein serine/threonine kinase activity (GO:0004674);; Molecular Function: ATP binding (GO:0005524);; Cellular Component: plasma membrane (GO:0005886);; Biological Process: protein phosphorylation (GO:0006468);; Cellular Component: integral component of membrane (GO:0016021);;	K24104|1.0e-75|thj:104799061|K24104 GPN-loop GTPase | (RefSeq) LOW QUALITY PROTEIN: uncharacterized protein LOC104799061	--	--	--	Protein tyrosine and serine/threonine kinase	G-type lectin S-receptor-like serine/threonine-protein kinase At4g11900 OS=Arabidopsis thaliana OX=3702 GN=At4g11900 PE=2 SV=1	T	Signal transduction mechanisms	PREDICTED: putative cysteine-rich receptor-like protein kinase 23, partial [Vitis vinifera]	molecular function: catalytic activity (GO:0003824);; biological process: metabolic process (GO:0008152);; biological process: cellular process (GO:0009987);; molecular function: binding (GO:0005488);; cellular component: cell (GO:0005623);; cellular component: membrane (GO:0016020);; cellular component: cell part (GO:0044464);; cellular component: membrane part (GO:0044425)
VIT_00s0399g00020	VIT_00s0399g00020	395.576	725.887	552.57	362.118	277.841	353.782	115.052	149.027	85.2056	85.6474	246.684	392.577	99.8809	85.3108	51.9252	49.0892	44.6938	53.9858	18.3331	22.7753	29.824	48.294	10.6993	73.5177	-0.760692	down	1.04395	up	-0.617179	down	0.959435	up	--	--	Biological Process: lipid transport (GO:0006869);; Molecular Function: lipid binding (GO:0008289);; Cellular Component: membrane (GO:0016020);;	--	--	--	--	Probable lipid transfer	Non-specific lipid-transfer protein OS=Pinus taeda OX=3352 PE=2 SV=1	R	General function prediction only	PREDICTED: non-specific lipid-transfer protein-like [Vitis vinifera]	biological process: single-organism process (GO:0044699);; biological process: localization (GO:0051179);; molecular function: binding (GO:0005488);; cellular component: membrane (GO:0016020)
VIT_00s0404g00050	VIT_00s0404g00050	33.3955	15.6513	17.8048	7.12901	9.11472	4.15691	4.14635	7.20705	3.2855	1.52423	7.3564	19.1203	0.913202	2.68639	1.67913	1.56278	0.515572	0.761168	2.17598	0.761281	1.35015	1.908	2.6315	1.12757	-1.71763	down	0.922501	normal	-0.829626	normal	0.416249	normal	--	--	Cellular Component: integral component of membrane (GO:0016021);;	--	--	--	--	Domain of unknown function (DUF4408)	--	S	Function unknown	PREDICTED: uncharacterized protein LOC100244739 isoform X1 [Vitis vinifera]	cellular component: membrane (GO:0016020);; cellular component: membrane part (GO:0044425)
VIT_00s0414g00010	VIT_00s0414g00010	2.52722	1.64587	1.60022	1.08371	1.19605	0.9951	0.486604	2.01396	0.399319	0.28049	0.757525	2.22299	1.03893	1.21104	0.993803	1.63584	0.518442	1.52376	0.507966	0.86944	0.570196	0.500893	1.60727	0.610058	-0.820818	down	0.172158	normal	0.251	normal	0.48899	normal	--	--	Cellular Component: Golgi apparatus (GO:0005794);; Cellular Component: trans-Golgi network (GO:0005802);; Cellular Component: plasma membrane (GO:0005886);; Biological Process: plant-type primary cell wall biogenesis (GO:0009833);; Cellular Component: integral component of membrane (GO:0016021);; Molecular Function: cellulose synthase activity (GO:0016759);; Molecular Function: cellulose synthase…	K10999|1.1e-114|ini:109166296|K10999 cellulose synthase A [EC:2.4.1.12] | (RefSeq) cellulose synthase A catalytic subunit 7 [UDP-forming]-like	--	--	--	Cellulose synthase	Cellulose synthase-like protein E6 OS=Oryza sativa subsp. japonica OX=39947 GN=CSLE6 PE=2 SV=1	S	Function unknown	unnamed protein product, partial [Vitis vinifera]	cellular component: cell (GO:0005623);; cellular component: organelle (GO:0043226);; cellular component: cell part (GO:0044464);; cellular component: organelle part (GO:0044422);; cellular component: membrane (GO:0016020);; biological process: cellular process (GO:0009987);; biological process: single-organism process (GO:0044699);; biological process: cellular component organization or biogenesi…
VIT_00s0414g00020	VIT_00s0414g00020	3.70576	3.71756	3.11279	0.99419	2.26689	1.43432	0.416059	4.49404	0.544897	0.076508	0.204832	2.03995	1.07914	0.883382	0.856933	0.527756	0.3874	0.300931	0.134881	0	0.11339	0.033739	1.15891	0.084251	-1.1696	down	-1.21521	normal	-1.14349	down	--	--	--	--	Cellular Component: Golgi apparatus (GO:0005794);; Cellular Component: trans-Golgi network (GO:0005802);; Cellular Component: plasma membrane (GO:0005886);; Biological Process: plant-type primary cell wall biogenesis (GO:0009833);; Cellular Component: integral component of membrane (GO:0016021);; Molecular Function: cellulose synthase activity (GO:0016759);; Molecular Function: cellulose synthase…	K10999|2.2e-85|vvi:100248512|K10999 cellulose synthase A [EC:2.4.1.12] | (RefSeq) cellulose synthase A catalytic subunit 7 [UDP-forming]	--	--	--	Cellulose synthase	Cellulose synthase-like protein E6 OS=Oryza sativa subsp. japonica OX=39947 GN=CSLE6 PE=2 SV=1	S	Function unknown	unnamed protein product, partial [Vitis vinifera]	cellular component: cell (GO:0005623);; cellular component: organelle (GO:0043226);; cellular component: cell part (GO:0044464);; cellular component: organelle part (GO:0044422);; cellular component: membrane (GO:0016020);; biological process: cellular process (GO:0009987);; biological process: single-organism process (GO:0044699);; biological process: cellular component organization or biogenesi…
VIT_00s0414g00040	VIT_00s0414g00040	7.00155	4.78106	6.77087	1.98023	4.33427	1.92789	0.528749	7.93292	0.735911	0	0.575849	3.90708	1.52526	1.28184	0.878432	0.211371	0.698491	1.32686	0.194867	0.091303	0.090221	0.161281	0.777544	0.177785	-1.17565	down	--	--	-0.621635	normal	--	--	--	--	Cellular Component: Golgi apparatus (GO:0005794);; Cellular Component: trans-Golgi network (GO:0005802);; Cellular Component: plasma membrane (GO:0005886);; Biological Process: plant-type primary cell wall biogenesis (GO:0009833);; Cellular Component: integral component of membrane (GO:0016021);; Molecular Function: cellulose synthase activity (GO:0016759);; Molecular Function: cellulose synthase…	K10999|3.8e-75|vvi:100248512|K10999 cellulose synthase A [EC:2.4.1.12] | (RefSeq) cellulose synthase A catalytic subunit 7 [UDP-forming]	--	--	--	Cellulose synthase	Cellulose synthase-like protein E6 OS=Oryza sativa subsp. japonica OX=39947 GN=CSLE6 PE=2 SV=1	S	Function unknown	unnamed protein product, partial [Vitis vinifera]	cellular component: cell (GO:0005623);; cellular component: organelle (GO:0043226);; cellular component: cell part (GO:0044464);; cellular component: organelle part (GO:0044422);; cellular component: membrane (GO:0016020);; biological process: cellular process (GO:0009987);; biological process: single-organism process (GO:0044699);; biological process: cellular component organization or biogenesi…
VIT_00s0429g00040	VIT_00s0429g00040	103.307	128.575	111.291	39.4351	40.5778	54.9595	25.2077	59.0916	18.4483	11.0174	23.3126	152.623	17.4995	17.1808	14.8306	11.3844	9.07562	4.85896	7.81985	5.22545	9.7568	3.78858	27.2403	17.2165	-1.35297	down	0.847989	normal	-0.912536	down	1.09752	up	--	--	Molecular Function: aspartic-type endopeptidase activity (GO:0004190);; Biological Process: proteolysis (GO:0006508);; Biological Process: protein catabolic process (GO:0030163);;	K22683|3.1e-37|pvu:PHAVU_010G114700g|K22683 aspartyl protease family protein [EC:3.4.23.-] | (RefSeq) hypothetical protein	--	[O]	Posttranslational modification, protein turnover, chaperones	Xylanase inhibitor N-terminal	Aspartyl protease family protein At5g10770 OS=Arabidopsis thaliana OX=3702 GN=At5g10770 PE=2 SV=1	O	Posttranslational modification, protein turnover, chaperones	unnamed protein product, partial [Vitis vinifera]	molecular function: catalytic activity (GO:0003824);; biological process: metabolic process (GO:0008152)
VIT_00s0441g00020	VIT_00s0441g00020	3.79145	5.04295	4.04013	6.66367	6.28358	3.73979	10.2433	6.62484	8.57434	9.768	5.60825	4.91194	3.10643	3.5309	4.56076	2.27228	2.27262	4.87201	5.38279	3.84415	5.41473	3.34387	2.1723	3.07321	0.36604	normal	-0.320895	normal	-0.164161	normal	-0.725205	down	[HC]	Coenzyme transport and metabolism;; Energy production and conversion	Molecular Function: squalene monooxygenase activity (GO:0004506);; Cellular Component: endoplasmic reticulum (GO:0005783);; Cellular Component: integral component of membrane (GO:0016021);; Biological Process: sterol biosynthetic process (GO:0016126);; Molecular Function: flavin adenine dinucleotide binding (GO:0050660);;	K00511|0.0e+00|vvi:100854014|K00511 squalene monooxygenase [EC:1.14.14.17] | (RefSeq) squalene epoxidase 3	Steroid biosynthesis (ko00100);; Sesquiterpenoid and triterpenoid biosynthesis (ko00909)	[I]	Lipid transport and metabolism	Squalene epoxidase	Squalene epoxidase 3 OS=Arabidopsis thaliana OX=3702 GN=SQE3 PE=1 SV=1	I	Lipid transport and metabolism	PREDICTED: squalene epoxidase 3 [Vitis vinifera]	molecular function: catalytic activity (GO:0003824);; biological process: metabolic process (GO:0008152);; biological process: single-organism process (GO:0044699);; cellular component: cell (GO:0005623);; cellular component: organelle (GO:0043226);; cellular component: cell part (GO:0044464);; cellular component: membrane (GO:0016020);; cellular component: membrane part (GO:0044425);; molecular …
VIT_00s0445g00040	VIT_00s0445g00040	0.270446	0.8495	0.479931	1.77021	0.947261	0.845909	0.200667	0.454342	0.189334	0.535881	0.729014	0.196709	1.90556	2.19997	0.891443	1.74878	0.696295	1.08875	4.5371	5.03569	2.81463	18.3106	10.3318	13.7186	1.13354	normal	--	--	-0.435613	normal	1.80303	up	--	--	Cellular Component: integral component of membrane (GO:0016021);;	--	--	--	--	--	--	S	Function unknown	PREDICTED: uncharacterized protein LOC100241762 [Vitis vinifera]	cellular component: membrane (GO:0016020);; cellular component: membrane part (GO:0044425)
VIT_00s0445g00060	VIT_00s0445g00060	7.16335	0.652187	0.915379	11.4197	10.1551	7.10944	4.10393	2.59158	7.70273	5.46964	1.84822	2.52852	0.627329	5.48362	4.06628	3.18583	7.32356	4.48628	0.803429	5.92535	0.489305	1.32464	0.400507	5.46738	1.70673	up	-0.551412	normal	0.62681	normal	0.0348847	normal	--	--	Cellular Component: nucleus (GO:0005634);; Cellular Component: cytoplasm (GO:0005737);; Biological Process: proteasome-mediated ubiquitin-dependent protein catabolic process (GO:0043161);;	K23338|1.7e-70|vvi:100854230|K23338 glucose-induced degradation protein 8 | (RefSeq) glucose-induced degradation protein 8 homolog	--	[Z]	Cytoskeleton	CTLH/CRA C-terminal to LisH motif domain	Protein GID8 homolog OS=Arabidopsis thaliana OX=3702 GN=GID8 PE=1 SV=1	Z	Cytoskeleton	PREDICTED: glucose-induced degradation protein 8 homolog [Vitis vinifera]	cellular component: cell (GO:0005623);; cellular component: organelle (GO:0043226);; cellular component: cell part (GO:0044464);; biological process: metabolic process (GO:0008152);; biological process: cellular process (GO:0009987)
VIT_00s0454g00010	VIT_00s0454g00010	61.37	58.0645	55.1656	30.2627	41.5788	35.628	19.6444	27.7451	17.73	15.2297	23.3134	28.4654	7.20704	11.8699	16.7307	13.3421	8.20532	15.8948	5.74715	8.92194	11.2532	9.91906	21.8216	9.94834	-0.707302	down	0.0421967	normal	0.144544	normal	0.708312	up	[O]	Posttranslational modification, protein turnover, chaperones	Molecular Function: serine-type endopeptidase activity (GO:0004252);;	K15333|3.3e-42|nsy:104224633|K15333 tRNA guanosine-2'-O-methyltransferase [EC:2.1.1.34] | (RefSeq) uncharacterized protein LOC104224633	--	--	--	Subtilase family	Subtilisin-like protease SBT5.3 OS=Arabidopsis thaliana OX=3702 GN=AIR3 PE=2 SV=1	O	Posttranslational modification, protein turnover, chaperones	PREDICTED: subtilisin-like protease SBT5.3 [Vitis vinifera]	molecular function: catalytic activity (GO:0003824);; biological process: metabolic process (GO:0008152)
VIT_00s0454g00030	VIT_00s0454g00030	15.4408	13.6597	12.9872	4.32829	9.33323	7.30185	4.491	8.48611	5.65201	3.67484	4.76479	5.93264	5.35754	5.05288	8.6114	7.33592	4.57282	8.54801	2.4293	4.30568	4.48816	4.36205	14.9387	3.7037	-1.01138	down	-0.369747	normal	0.184428	normal	1.04535	up	[O]	Posttranslational modification, protein turnover, chaperones	Molecular Function: serine-type endopeptidase activity (GO:0004252);;	K15333|4.9e-80|nsy:104224633|K15333 tRNA guanosine-2'-O-methyltransferase [EC:2.1.1.34] | (RefSeq) uncharacterized protein LOC104224633	--	--	--	Subtilase family	Subtilisin-like protease SBT5.3 OS=Arabidopsis thaliana OX=3702 GN=AIR3 PE=2 SV=1	O	Posttranslational modification, protein turnover, chaperones	Subtilisin-like protease SBT5.3 [Vitis vinifera]	molecular function: catalytic activity (GO:0003824);; biological process: metabolic process (GO:0008152)
VIT_00s0456g00020	VIT_00s0456g00020	17.9824	13.8197	14.527	7.52599	9.04265	7.08151	6.67535	10.9001	6.86811	3.24966	7.63852	15.4067	7.81002	10.8887	5.51258	6.80744	5.24496	5.32436	6.81696	7.26023	9.50056	11.0112	10.1533	8.94894	-0.977748	down	0.0952232	normal	-0.417825	normal	0.389647	normal	[T]	Signal transduction mechanisms	Molecular Function: protein serine/threonine kinase activity (GO:0004674);; Molecular Function: ATP binding (GO:0005524);; Cellular Component: plasma membrane (GO:0005886);; Biological Process: protein phosphorylation (GO:0006468);; Cellular Component: integral component of membrane (GO:0016021);; Molecular Function: ubiquitin protein ligase binding (GO:0031625);; Biological Process: recognition …	K24104|3.1e-76|thj:104799061|K24104 GPN-loop GTPase | (RefSeq) LOW QUALITY PROTEIN: uncharacterized protein LOC104799061	--	--	--	Protein tyrosine and serine/threonine kinase	G-type lectin S-receptor-like serine/threonine-protein kinase At1g11410 OS=Arabidopsis thaliana OX=3702 GN=At1g11410 PE=3 SV=3	T	Signal transduction mechanisms	PREDICTED: G-type lectin S-receptor-like serine/threonine-protein kinase At1g11410 isoform X1 [Vitis vinifera]	molecular function: catalytic activity (GO:0003824);; biological process: metabolic process (GO:0008152);; biological process: cellular process (GO:0009987);; molecular function: binding (GO:0005488);; cellular component: cell (GO:0005623);; cellular component: membrane (GO:0016020);; cellular component: cell part (GO:0044464);; cellular component: membrane part (GO:0044425);; biological process:…
VIT_00s0456g00040	VIT_00s0456g00040	1.55782	0.85409	1.11186	0.621895	0.654303	0.473262	0.400597	0.908784	0.965729	0.221614	0.910268	1.49413	0.710163	0.69909	0.531022	0.089566	0.270488	0.294056	0.428728	0.562873	0.87884	0.730189	0.269086	1.01918	-1.01481	down	0.198154	normal	-1.46025	down	0.15054	normal	--		Molecular Function: protein serine/threonine kinase activity (GO:0004674);; Molecular Function: ATP binding (GO:0005524);; Cellular Component: plasma membrane (GO:0005886);; Biological Process: protein phosphorylation (GO:0006468);; Cellular Component: integral component of membrane (GO:0016021);; Molecular Function: ubiquitin protein ligase binding (GO:0031625);; Biological Process: recognition …	K24104|7.9e-76|thj:104799061|K24104 GPN-loop GTPase | (RefSeq) LOW QUALITY PROTEIN: uncharacterized protein LOC104799061	--	--	--	Protein tyrosine and serine/threonine kinase	G-type lectin S-receptor-like serine/threonine-protein kinase At1g11410 OS=Arabidopsis thaliana OX=3702 GN=At1g11410 PE=3 SV=3	T	Signal transduction mechanisms	PREDICTED: G-type lectin S-receptor-like serine/threonine-protein kinase At1g11410 [Vitis vinifera]	molecular function: catalytic activity (GO:0003824);; biological process: metabolic process (GO:0008152);; biological process: cellular process (GO:0009987);; molecular function: binding (GO:0005488);; cellular component: cell (GO:0005623);; cellular component: membrane (GO:0016020);; cellular component: cell part (GO:0044464);; cellular component: membrane part (GO:0044425);; biological process:…
VIT_00s0469g00010	VIT_00s0469g00010	3.54591	2.45524	2.65694	1.25698	1.96861	1.64544	0.753262	4.46523	0.503748	0.6981	1.22267	4.22649	2.27141	1.86758	2.75219	2.4968	1.10061	3.81142	0.910299	1.65415	1.91369	1.01689	3.38495	1.31164	-0.835564	down	0.115475	normal	0.188074	normal	0.364998	normal	--	--	Cellular Component: Golgi apparatus (GO:0005794);; Cellular Component: trans-Golgi network (GO:0005802);; Cellular Component: plasma membrane (GO:0005886);; Biological Process: plant-type primary cell wall biogenesis (GO:0009833);; Cellular Component: integral component of membrane (GO:0016021);; Molecular Function: cellulose synthase activity (GO:0016759);; Molecular Function: cellulose synthase…	K10999|8.5e-110|mus:103985040|K10999 cellulose synthase A [EC:2.4.1.12] | (RefSeq) cellulose synthase A catalytic subunit 7 [UDP-forming]	--	--	--	Cellulose synthase	Cellulose synthase-like protein E6 OS=Oryza sativa subsp. japonica OX=39947 GN=CSLE6 PE=2 SV=1	S	Function unknown	unnamed protein product, partial [Vitis vinifera]	cellular component: cell (GO:0005623);; cellular component: organelle (GO:0043226);; cellular component: cell part (GO:0044464);; cellular component: organelle part (GO:0044422);; cellular component: membrane (GO:0016020);; biological process: cellular process (GO:0009987);; biological process: single-organism process (GO:0044699);; biological process: cellular component organization or biogenesi…
VIT_00s0469g00020	VIT_00s0469g00020	13.9784	13.0419	12.5877	6.74274	8.06331	9.80724	3.57515	9.28	3.66586	3.95506	5.45362	10.6061	3.46604	3.95974	4.82468	3.96339	3.17041	3.61299	2.42816	2.66428	3.05918	2.83736	4.66013	2.6689	-0.692993	down	0.281626	normal	-0.119302	normal	0.342142	normal	[N]	Cell motility	Cellular Component: Golgi apparatus (GO:0005794);; Cellular Component: trans-Golgi network (GO:0005802);; Cellular Component: plasma membrane (GO:0005886);; Biological Process: plant-type primary cell wall biogenesis (GO:0009833);; Cellular Component: integral component of membrane (GO:0016021);; Molecular Function: cellulose synthase activity (GO:0016759);; Molecular Function: cellulose synthase…	K10999|3.2e-115|mus:103995667|K10999 cellulose synthase A [EC:2.4.1.12] | (RefSeq) cellulose synthase A catalytic subunit 5 [UDP-forming]-like	--	--	--	Cellulose synthase	Cellulose synthase-like protein E6 OS=Oryza sativa subsp. japonica OX=39947 GN=CSLE6 PE=2 SV=1	S	Function unknown	PREDICTED: cellulose synthase-like protein E6 [Vitis vinifera]	cellular component: cell (GO:0005623);; cellular component: organelle (GO:0043226);; cellular component: cell part (GO:0044464);; cellular component: organelle part (GO:0044422);; cellular component: membrane (GO:0016020);; biological process: cellular process (GO:0009987);; biological process: single-organism process (GO:0044699);; biological process: cellular component organization or biogenesi…
VIT_00s0469g00040	VIT_00s0469g00040	1.23802	2.10778	1.95455	0.601406	1.1702	0.842918	0.295033	3.19377	0.299436	0.137473	0.503555	1.27823	0.623957	0.939721	0.470446	0.517575	0.168416	0.556895	0.229437	0.252758	0.343309	0.180415	0.876444	0.491515	-1.00546	down	--	--	-0.636779	normal	--	--	--	--	Cellular Component: Golgi apparatus (GO:0005794);; Cellular Component: trans-Golgi network (GO:0005802);; Cellular Component: plasma membrane (GO:0005886);; Biological Process: plant-type primary cell wall biogenesis (GO:0009833);; Cellular Component: integral component of membrane (GO:0016021);; Molecular Function: cellulose synthase activity (GO:0016759);; Molecular Function: cellulose synthase…	K10999|2.6e-55|vvi:100248512|K10999 cellulose synthase A [EC:2.4.1.12] | (RefSeq) cellulose synthase A catalytic subunit 7 [UDP-forming]	--	--	--	Cellulose synthase	Cellulose synthase-like protein E6 OS=Oryza sativa subsp. japonica OX=39947 GN=CSLE6 PE=2 SV=1	S	Function unknown	unnamed protein product, partial [Vitis vinifera]	cellular component: cell (GO:0005623);; cellular component: organelle (GO:0043226);; cellular component: cell part (GO:0044464);; cellular component: organelle part (GO:0044422);; cellular component: membrane (GO:0016020);; biological process: cellular process (GO:0009987);; biological process: single-organism process (GO:0044699);; biological process: cellular component organization or biogenesi…
VIT_00s0471g00020	VIT_00s0471g00020	1.77049	2.33884	2.96925	0	0.132679	0.064761	0.066928	2.47095	0.10874	0	0	1.10667	0.478032	0.137996	0	0.063326	0	0	0	0	0	0	0	0	-4.90222	down	--	--	--	--	--	--	--	--	--	--	--	--	--	VQ motif	--	S	Function unknown	PREDICTED: uncharacterized protein LOC104878418 [Vitis vinifera]	--
VIT_00s0477g00010	VIT_00s0477g00010	87.9152	30.1115	79.1202	31.6343	37.2227	28.9607	100.994	33.0105	44.8206	60.3722	108.768	82.5039	15.4836	26.3739	14.7101	8.69972	15.825	10.7494	3.93112	5.3056	5.23844	9.23418	10.3969	4.99434	-1.0214	down	0.480825	normal	-0.620429	normal	0.788014	up	--	--	--	--	--	--	--	--	--	--	--	--	--
VIT_00s0477g00030	VIT_00s0477g00030	2.81574	2.42417	1.34472	0.359737	0.766361	1.05993	0.330813	1.48056	0.179043	0.120637	0.064256	0.64986	0.221432	0.249316	0.350449	0.218613	0.397913	1.20014	1.02024	0.467585	1.31007	0.724403	0.75107	0.578133	-1.57224	down	--	--	--	--	-0.390346	normal	[V]	Defense mechanisms	Molecular Function: antiporter activity (GO:0015297);; Cellular Component: integral component of membrane (GO:0016021);; Molecular Function: xenobiotic transporter activity (GO:0042910);;	K03327|6.3e-138|vvi:100267226|K03327 multidrug resistance protein, MATE family | (RefSeq) protein DETOXIFICATION 26	--	[R]	General function prediction only	MatE	Protein DETOXIFICATION 27 OS=Arabidopsis thaliana OX=3702 GN=DTX27 PE=2 SV=1	R	General function prediction only	PREDICTED: protein DETOXIFICATION 26 [Vitis vinifera]	molecular function: transporter activity (GO:0005215);; biological process: localization (GO:0051179);; cellular component: membrane (GO:0016020);; cellular component: membrane part (GO:0044425)
VIT_00s0477g00040	VIT_00s0477g00040	3.51883	6.13999	6.2879	4.42005	1.76048	1.48743	1.08438	6.37505	1.58764	0.402501	0.905413	1.87469	1.19413	1.03931	1.17378	1.15046	0.275248	2.06223	0.912277	1.2968	2.98473	1.53388	3.48692	2.27699	-1.06644	down	-1.48361	normal	0.115044	normal	0.527916	normal	--	--	Molecular Function: SNARE binding (GO:0000149);; Molecular Function: 1-phosphatidylinositol binding (GO:0005545);; Molecular Function: phosphatidylinositol-4,5-bisphosphate binding (GO:0005546);; Cellular Component: plasma membrane (GO:0005886);; Cellular Component: clathrin-coated pit (GO:0005905);; Biological Process: endocytosis (GO:0006897);; Biological Process: vesicle budding from membrane …	K20043|4.0e-84|mtr:MTR_3g086670|K20043 clathrin coat assembly protein AP180 | (RefSeq) clathrin assembly protein	--	[TU]	Signal transduction mechanisms;; Intracellular trafficking, secretion, and vesicular transport	ANTH domain	Putative clathrin assembly protein At4g40080 OS=Arabidopsis thaliana OX=3702 GN=At4g40080 PE=2 SV=2	S	Function unknown	PREDICTED: putative clathrin assembly protein At4g40080 [Vitis vinifera]	molecular function: binding (GO:0005488);; cellular component: cell (GO:0005623);; cellular component: membrane (GO:0016020);; cellular component: cell part (GO:0044464);; cellular component: membrane part (GO:0044425);; biological process: localization (GO:0051179);; biological process: cellular process (GO:0009987);; biological process: cellular component organization or biogenesis (GO:0071840)…
VIT_00s0480g00030	VIT_00s0480g00030	27.1087	5.45175	30.4624	7.21148	2.53194	2.43681	35.9183	25.5913	13.6905	10.4555	22.9484	19.2891	30.0476	110.52	78.1173	75.725	11.1386	148.587	118.049	302.246	366.073	65.3057	261.774	47.502	-2.38262	down	-0.515285	normal	0.194258	normal	-1.05838	down	--	--	Molecular Function: catechol oxidase activity (GO:0004097);;	K00422|2.2e-80|vvi:100266870|K00422 polyphenol oxidase [EC:1.10.3.1] | (RefSeq) polyphenol oxidase, chloroplastic-like	Tyrosine metabolism (ko00350);; Isoquinoline alkaloid biosynthesis (ko00950)	--	--	Protein of unknown function (DUF_B2219)	Polyphenol oxidase, chloroplastic OS=Vitis vinifera OX=29760 PE=1 SV=1	S	Function unknown	Polyphenol oxidase, chloroplastic [Vitis vinifera]	molecular function: catalytic activity (GO:0003824);; biological process: metabolic process (GO:0008152);; biological process: single-organism process (GO:0044699)
VIT_00s0480g00040	VIT_00s0480g00040	17.3229	6.58167	28.7921	4.75628	3.11516	2.56516	29.0405	20.1217	16.9345	11.6555	20.3387	15.3286	27.4576	110.814	72.2345	81.1825	20.5275	148.056	121.025	287.309	350.78	61.8687	256.377	52.0211	-2.34537	down	-0.483468	normal	0.330209	normal	-1.02406	down	--	--	Molecular Function: catechol oxidase activity (GO:0004097);;	K00422|8.8e-125|vvi:100266870|K00422 polyphenol oxidase [EC:1.10.3.1] | (RefSeq) polyphenol oxidase, chloroplastic-like	Tyrosine metabolism (ko00350);; Isoquinoline alkaloid biosynthesis (ko00950)	--	--	Protein of unknown function (DUF_B2219)	Polyphenol oxidase, chloroplastic OS=Vitis vinifera OX=29760 PE=1 SV=1	S	Function unknown	PREDICTED: polyphenol oxidase, chloroplastic-like [Vitis vinifera]	molecular function: catalytic activity (GO:0003824);; biological process: metabolic process (GO:0008152);; biological process: single-organism process (GO:0044699)
VIT_00s0480g00070	VIT_00s0480g00070	132.091	126.626	143.526	68.8261	76.4476	77.4244	20.3141	9.28078	9.50969	17.3233	44.4674	20.9147	13.259	12.9739	7.231	3.31539	5.84539	1.86842	1.32386	0.328272	1.73975	0.560252	0	2.65507	-0.861766	down	1.07522	up	-1.54874	down	-0.0188359	normal	--	--	Molecular Function: catechol oxidase activity (GO:0004097);; Biological Process: pigment biosynthetic process (GO:0046148);; Molecular Function: metal ion binding (GO:0046872);;	K00422|1.7e-78|vvi:100233086|K00422 polyphenol oxidase [EC:1.10.3.1] | (RefSeq) PPO, GPO1; polyphenol oxidase	Tyrosine metabolism (ko00350);; Isoquinoline alkaloid biosynthesis (ko00950)	--	--	Protein of unknown function (DUF_B2219)	Polyphenol oxidase, chloroplastic OS=Vitis vinifera OX=29760 PE=1 SV=1	S	Function unknown	PREDICTED: LOW QUALITY PROTEIN: polyphenol oxidase, chloroplastic [Vitis vinifera]	molecular function: catalytic activity (GO:0003824);; biological process: metabolic process (GO:0008152);; biological process: single-organism process (GO:0044699);; molecular function: binding (GO:0005488)
VIT_00s0480g00080	VIT_00s0480g00080	91.1931	123.579	142.301	56.4633	69.043	74.4729	24.0969	10.9506	8.19219	12.668	48.1395	15.8412	10.1803	14.1295	3.88195	3.80899	7.33388	1.30249	0.9689	0.426689	0.949823	0.807896	0.029768	4.09564	-0.84499	down	0.8222	normal	-1.11897	normal	--	--	--	--	Molecular Function: catechol oxidase activity (GO:0004097);; Biological Process: pigment biosynthetic process (GO:0046148);; Molecular Function: metal ion binding (GO:0046872);;	K00422|1.6e-45|vvi:100233086|K00422 polyphenol oxidase [EC:1.10.3.1] | (RefSeq) PPO, GPO1; polyphenol oxidase	Tyrosine metabolism (ko00350);; Isoquinoline alkaloid biosynthesis (ko00950)	--	--	Common central domain of tyrosinase	Polyphenol oxidase, chloroplastic OS=Vitis vinifera OX=29760 PE=1 SV=1	--	--	polyphenol_oxidase [Vitis labrusca x Vitis vinifera]	molecular function: catalytic activity (GO:0003824);; biological process: metabolic process (GO:0008152);; biological process: single-organism process (GO:0044699);; molecular function: binding (GO:0005488)
VIT_00s0480g00090	VIT_00s0480g00090	41.7115	61.8017	73.2878	29.9171	35.0215	35.1531	12.9503	7.32219	4.5713	8.03601	23.3803	8.051	6.75718	8.40366	3.56636	2.11691	2.91994	1.2938	0.280418	0.313953	1.51083	0.366448	0.0472	1.35682	-0.830362	down	0.669118	normal	-1.49817	down	--	--	--	--	--	K00422|8.0e-60|vvi:100233086|K00422 polyphenol oxidase [EC:1.10.3.1] | (RefSeq) PPO, GPO1; polyphenol oxidase	Tyrosine metabolism (ko00350);; Isoquinoline alkaloid biosynthesis (ko00950)	--	--	--	Polyphenol oxidase, chloroplastic OS=Vitis vinifera OX=29760 PE=1 SV=1	S	Function unknown	polyphenol oxidase [Vitis vinifera]	--
VIT_00s0484g00030	VIT_00s0484g00030	8.34895	5.57249	5.94992	3.38599	3.91773	2.49236	3.39306	3.54999	2.44045	1.48085	2.45174	5.77011	3.02107	3.85927	2.92865	2.71669	1.29106	1.99483	2.76875	3.43864	4.75721	4.43305	4.08746	3.54133	-1.02552	down	0.0333633	normal	-0.645079	normal	0.178371	normal	--		Molecular Function: protein serine/threonine kinase activity (GO:0004674);; Molecular Function: ATP binding (GO:0005524);; Cellular Component: plasma membrane (GO:0005886);; Biological Process: protein phosphorylation (GO:0006468);; Cellular Component: integral component of membrane (GO:0016021);; Molecular Function: ubiquitin protein ligase binding (GO:0031625);; Biological Process: recognition …	K24104|8.2e-78|thj:104799061|K24104 GPN-loop GTPase | (RefSeq) LOW QUALITY PROTEIN: uncharacterized protein LOC104799061	--	--	--	Protein tyrosine and serine/threonine kinase	G-type lectin S-receptor-like serine/threonine-protein kinase At1g11410 OS=Arabidopsis thaliana OX=3702 GN=At1g11410 PE=3 SV=3	T	Signal transduction mechanisms	PREDICTED: G-type lectin S-receptor-like serine/threonine-protein kinase At1g11410 isoform X1 [Vitis vinifera]	molecular function: catalytic activity (GO:0003824);; biological process: metabolic process (GO:0008152);; biological process: cellular process (GO:0009987);; molecular function: binding (GO:0005488);; cellular component: cell (GO:0005623);; cellular component: membrane (GO:0016020);; cellular component: cell part (GO:0044464);; cellular component: membrane part (GO:0044425);; biological process:…
VIT_00s0494g00010	VIT_00s0494g00010	0.813248	0.62363	1.14601	12.6909	0.893865	0.239013	0.063895	0.177547	0.01669	0.124544	0.219346	0.515006	0.057651	0	0	0	0	0.090181	0	0	0	0	1.05192	0.045328	2.39756	up	--	--	--	--	--	--	--	--	Molecular Function: ATP binding (GO:0005524);; Cellular Component: nucleus (GO:0005634);; Biological Process: transcription, DNA-templated (GO:0006351);; Biological Process: regulation of transcription, DNA-templated (GO:0006355);; Biological Process: developmental process (GO:0032502);;	K22382|9.9e-11|oeu:111408549|K22382 WD repeat-containing protein 26 | (RefSeq) WD repeat-containing protein 26 homolog	--	--	--	WRC	Growth-regulating factor 1 OS=Arabidopsis thaliana OX=3702 GN=GRF1 PE=1 SV=1	K	Transcription	PREDICTED: growth-regulating factor 1 [Vitis vinifera]	molecular function: binding (GO:0005488);; cellular component: cell (GO:0005623);; cellular component: organelle (GO:0043226);; cellular component: cell part (GO:0044464);; biological process: metabolic process (GO:0008152);; biological process: cellular process (GO:0009987);; biological process: biological regulation (GO:0065007);; biological process: developmental process (GO:0032502)
VIT_00s0510g00050	VIT_00s0510g00050	29.4665	12.4972	14.9207	9.50452	10.2451	10.5162	29.2264	17.1115	19.0082	17.7165	29.8006	19.2599	22.0561	33.5384	26.2951	24.343	21.7188	24.6434	21.8039	19.6756	29.9903	35.7571	26.2456	20.4865	-0.915675	down	0.0284377	normal	-0.145448	normal	0.246369	normal	--	--	Molecular Function: aspartic-type endopeptidase activity (GO:0004190);; Biological Process: proteolysis (GO:0006508);; Biological Process: protein catabolic process (GO:0030163);;	K22683|3.9e-11|psom:113276415|K22683 aspartyl protease family protein [EC:3.4.23.-] | (RefSeq) aspartyl protease family protein 2	--	[O]	Posttranslational modification, protein turnover, chaperones	Xylanase inhibitor C-terminal	Aspartyl protease family protein 1 OS=Arabidopsis thaliana OX=3702 GN=APF1 PE=2 SV=1	O	Posttranslational modification, protein turnover, chaperones	unnamed protein product, partial [Vitis vinifera]	molecular function: catalytic activity (GO:0003824);; biological process: metabolic process (GO:0008152)
VIT_00s0527g00010	VIT_00s0527g00010	18.7865	18.8846	17.9996	11.4056	9.91383	11.3145	4.95927	15.2988	6.02353	5.33573	5.34123	10.1185	9.19451	10.5201	7.7064	10.0075	6.97016	6.67144	11.5821	11.9038	12.6438	10.5766	13.4916	10.1414	-0.777574	down	-0.327201	normal	-0.153184	normal	-0.049305	normal	--	--	Cellular Component: telomerase holoenzyme complex (GO:0005697);; Cellular Component: cytoplasm (GO:0005737);; Biological Process: telomere maintenance via telomerase (GO:0007004);; Biological Process: regulation of telomere maintenance via telomerase (GO:0032210);; Molecular Function: telomeric DNA binding (GO:0042162);; Molecular Function: telomerase RNA binding (GO:0070034);;	K14409|2.7e-48|ppp:112284926|K14409 protein SMG7 | (RefSeq) protein SMG7-like	mRNA surveillance pathway (ko03015)	[A]	RNA processing and modification	Est1 DNA/RNA binding domain	Protein SMG7L OS=Arabidopsis thaliana OX=3702 GN=SMG7L PE=2 SV=1	A	RNA processing and modification	PREDICTED: protein SMG7L [Vitis vinifera]	cellular component: cell (GO:0005623);; cellular component: macromolecular complex (GO:0032991);; cellular component: organelle (GO:0043226);; cellular component: organelle part (GO:0044422);; cellular component: cell part (GO:0044464);; biological process: metabolic process (GO:0008152);; biological process: cellular process (GO:0009987);; biological process: biological regulation (GO:0065007);;…
VIT_00s0532g00070	VIT_00s0532g00070	2.71773	3.26647	2.81686	0.959292	0.56542	0.978869	0.886591	1.08318	0.231904	0	0.296498	0.995468	1.07948	0.682163	0.789676	0.133337	0.655969	0.405642	0.57953	0.478143	1.10511	0.511661	0.612919	0	-1.80189	down	-0.767741	normal	--	--	--	--	[T]	Signal transduction mechanisms	Molecular Function: protein kinase activity (GO:0004672);; Molecular Function: ATP binding (GO:0005524);; Cellular Component: integral component of membrane (GO:0016021);;	K24104|4.5e-85|thj:104799061|K24104 GPN-loop GTPase | (RefSeq) LOW QUALITY PROTEIN: uncharacterized protein LOC104799061	--	--	--	Protein tyrosine and serine/threonine kinase	Cysteine-rich receptor-like protein kinase 10 OS=Arabidopsis thaliana OX=3702 GN=CRK10 PE=1 SV=3	T	Signal transduction mechanisms	PREDICTED: putative receptor-like protein kinase At4g00960 [Vitis vinifera]	molecular function: catalytic activity (GO:0003824);; biological process: metabolic process (GO:0008152);; biological process: cellular process (GO:0009987);; molecular function: binding (GO:0005488);; cellular component: membrane (GO:0016020);; cellular component: membrane part (GO:0044425)
VIT_00s0540g00020	VIT_00s0540g00020	5.25157	3.26406	2.89437	2.46959	2.86136	1.82671	1.82755	4.61077	2.58575	1.44782	1.39574	2.57741	3.37661	2.61433	3.5966	2.31593	2.25366	2.3693	3.1816	2.57326	3.64164	3.47869	5.6126	3.44525	-0.677566	down	-0.727121	normal	-0.395785	normal	0.441538	normal	[NW]	Cell motility;; Extracellular structures	Molecular Function: protein serine/threonine kinase activity (GO:0004674);; Molecular Function: ATP binding (GO:0005524);; Cellular Component: plasma membrane (GO:0005886);; Biological Process: carbohydrate metabolic process (GO:0005975);; Biological Process: protein phosphorylation (GO:0006468);; Molecular Function: chitin binding (GO:0008061);; Cellular Component: integral component of membrane…	K01183|2.3e-155|nsy:104241083|K01183 chitinase [EC:3.2.1.14] | (RefSeq) chitinase-3-like protein 2	Amino sugar and nucleotide sugar metabolism (ko00520)	--	--	Glycosyl hydrolases family 18	Putative cysteine-rich receptor-like protein kinase 35 OS=Arabidopsis thaliana OX=3702 GN=CRK35 PE=3 SV=3	G	Carbohydrate transport and metabolism	unnamed protein product, partial [Vitis vinifera]	molecular function: catalytic activity (GO:0003824);; biological process: metabolic process (GO:0008152);; biological process: cellular process (GO:0009987);; molecular function: binding (GO:0005488);; cellular component: cell (GO:0005623);; cellular component: membrane (GO:0016020);; cellular component: cell part (GO:0044464);; cellular component: membrane part (GO:0044425)
VIT_00s0567g00060	VIT_00s0567g00060	0.882293	0.429805	0.973502	1.54708	1.8491	2.24707	1.46253	1.62901	1.78587	1.59213	2.12446	1.6624	0.185769	0	0.571268	0.412996	1.04255	0.666231	0.051821	0	0	0.025625	0	0.447164	1.27759	up	0.137961	normal	1.55371	normal	--	--	[R]	General function prediction only	Molecular Function: phospholipase activity (GO:0004620);; Biological Process: lipid catabolic process (GO:0016042);; Molecular Function: acylglycerol lipase activity (GO:0047372);;	K16815|4.9e-08|gsl:Gasu_03780|K16815 calcium-independent phospholipase A2-gamma | (RefSeq) hypothetical protein	--	[I]	Lipid transport and metabolism	Patatin-like phospholipase	Patatin-like protein 2 OS=Oryza sativa subsp. indica OX=39946 GN=PLP2 PE=3 SV=1	I	Lipid transport and metabolism	unnamed protein product, partial [Vitis vinifera]	molecular function: catalytic activity (GO:0003824);; biological process: metabolic process (GO:0008152);; biological process: single-organism process (GO:0044699)
VIT_00s0577g00010	VIT_00s0577g00010	0.693902	1.00464	1.12333	0	0.087281	0.453129	0.280195	0	0	1.15831	0.154445	0.081612	0	0.728962	0.376136	0.569013	0.11407	0.701996	0.237877	0.31325	0.236165	0.145627	0.118582	0	-2.36906	down	--	--	0.422463	normal	--	--	[T]	Signal transduction mechanisms	Molecular Function: calmodulin binding (GO:0005516);; Molecular Function: ATP binding (GO:0005524);; Cellular Component: nucleus (GO:0005634);; Cellular Component: cytoplasm (GO:0005737);; Molecular Function: calcium-dependent protein serine/threonine kinase activity (GO:0009931);; Biological Process: peptidyl-serine phosphorylation (GO:0018105);; Biological Process: intracellular signal transduc…	K00924|1.5e-114|mdm:103401349|K00924 kinase [EC:2.7.1.-] | (RefSeq) CDPK-related kinase 5	--	[T]	Signal transduction mechanisms	Protein kinase domain	CDPK-related protein kinase OS=Daucus carota OX=4039 GN=CRK PE=2 SV=1	T	Signal transduction mechanisms	LOW QUALITY PROTEIN: CDPK-related kinase 5 [Vitis riparia]	molecular function: binding (GO:0005488);; cellular component: cell (GO:0005623);; cellular component: organelle (GO:0043226);; cellular component: cell part (GO:0044464);; molecular function: catalytic activity (GO:0003824);; biological process: metabolic process (GO:0008152);; biological process: cellular process (GO:0009987);; biological process: signaling (GO:0023052);; biological process: si…
VIT_00s0582g00030	VIT_00s0582g00030	11.9218	7.93966	16.1312	16.4287	8.49851	0.366745	0.31099	14.3642	11.2176	1.72018	5.03654	17.8695	8.61688	5.12823	3.69525	6.68224	8.37848	6.66811	0.343383	2.48736	2.00352	4.76627	5.06678	4.47904	-0.525118	normal	-0.086045	normal	0.374396	normal	1.58994	up	--	--	Molecular Function: SNARE binding (GO:0000149);; Molecular Function: SNAP receptor activity (GO:0005484);; Biological Process: intracellular protein transport (GO:0006886);; Biological Process: vesicle fusion (GO:0006906);; Cellular Component: endomembrane system (GO:0012505);; Cellular Component: integral component of membrane (GO:0016021);; Cellular Component: SNARE complex (GO:0031201);; Biolo…	K08503|3.0e-74|vvi:100265526|K08503 syntaxin of plants SYP5 | (RefSeq) syntaxin-52	SNARE interactions in vesicular transport (ko04130)	[U]	Intracellular trafficking, secretion, and vesicular transport	SNARE domain	Syntaxin-51 OS=Arabidopsis thaliana OX=3702 GN=SYP51 PE=1 SV=1	U	Intracellular trafficking, secretion, and vesicular transport	PREDICTED: syntaxin-52 [Vitis vinifera]	molecular function: binding (GO:0005488);; biological process: localization (GO:0051179);; biological process: cellular process (GO:0009987);; biological process: single-organism process (GO:0044699);; biological process: cellular component organization or biogenesis (GO:0071840);; cellular component: cell (GO:0005623);; cellular component: cell part (GO:0044464);; cellular component: membrane (G…
VIT_00s0590g00010	VIT_00s0590g00010	1.64706	2.81111	4.62691	4.14365	4.89633	3.87081	2.6904	2.22205	3.0617	3.40954	3.90175	1.05889	2.35032	2.8971	2.70556	3.5484	3.25238	2.6371	3.91051	4.59192	4.93305	2.37293	3.20698	2.54814	0.493935	normal	0.0799358	normal	0.312417	normal	-0.686961	down	[CO]	Energy production and conversion;; Posttranslational modification, protein turnover, chaperones	Cellular Component: plasma membrane (GO:0005886);; Cellular Component: integral component of membrane (GO:0016021);; Biological Process: protein-heme linkage (GO:0017003);; Biological Process: cytochrome complex assembly (GO:0017004);; Molecular Function: heme binding (GO:0020037);;	--	--	--	--	CcmE	Cytochrome c-type biogenesis protein CcmE homolog, mitochondrial OS=Arabidopsis thaliana OX=3702 GN=CCME PE=1 SV=1	S	Function unknown	PREDICTED: uncharacterized protein LOC100266094 [Vitis vinifera]	cellular component: cell (GO:0005623);; cellular component: membrane (GO:0016020);; cellular component: cell part (GO:0044464);; cellular component: membrane part (GO:0044425);; biological process: metabolic process (GO:0008152);; biological process: cellular process (GO:0009987);; biological process: cellular component organization or biogenesis (GO:0071840);; molecular function: binding (GO:000…
VIT_00s0601g00040	VIT_00s0601g00040	1.14062	0.271875	0.292315	1.53235	1.9766	0.828708	0.844556	0.791089	1.87204	1.61804	1.18218	1.16093	1.61268	1.11108	1.12101	1.55164	1.38464	1.97419	2.19008	0.93933	1.70345	3.58999	1.27056	2.42695	1.30367	up	0.17668	normal	0.413279	normal	0.636765	normal	--	--	Cellular Component: membrane (GO:0016020);; Cellular Component: integral component of membrane (GO:0016021);;	--	--	--	--	--	--	S	Function unknown	PREDICTED: uncharacterized protein LOC100855167 isoform X2 [Vitis vinifera]	cellular component: membrane (GO:0016020);; cellular component: membrane part (GO:0044425)
VIT_00s0652g00010	VIT_00s0652g00010	2.20849	2.21547	1.96222	7.34231	5.13138	5.83489	12.8597	14.9509	8.18054	14.498	10.3678	12.2216	2.37891	3.06751	7.92076	3.7702	5.95987	5.67422	2.57509	1.88447	1.56161	2.66161	1.47823	3.32891	1.50998	up	0.0540571	normal	0.283088	normal	0.346607	normal	--	--	Molecular Function: DNA binding (GO:0003677);; Cellular Component: nucleus (GO:0005634);; Biological Process: regulation of transcription, DNA-templated (GO:0006355);;	K20043|1.1e-21|aip:107640400|K20043 clathrin coat assembly protein AP180 | (RefSeq) putative clathrin assembly protein At5g35200	--	--	--	Dof domain, zinc finger	Dof zinc finger protein 4 OS=Oryza sativa subsp. japonica OX=39947 GN=DOF4 PE=2 SV=1	R	General function prediction only	PREDICTED: dof zinc finger protein DOF1.1 [Vitis vinifera]	molecular function: binding (GO:0005488);; cellular component: cell (GO:0005623);; cellular component: organelle (GO:0043226);; cellular component: cell part (GO:0044464);; biological process: biological regulation (GO:0065007)
VIT_00s0658g00020	VIT_00s0658g00020	0.355358	0.326368	0.424822	0.549587	0.717414	0.977907	1.03525	0.403265	0.45179	0.781214	0.295144	0.492829	0.050827	0.131496	0.675049	0.263335	0.22816	0.14949	0.017066	0.051507	0.068928	0.094238	0.058854	0	0.997011	up	-0.259284	normal	--	--	--	--	[M]	Cell wall/membrane/envelope biogenesis	Molecular Function: protein kinase activity (GO:0004672);; Molecular Function: ATP binding (GO:0005524);; Cellular Component: integral component of membrane (GO:0016021);;	K13420|1.2e-253|vvi:104880527|K13420 LRR receptor-like serine/threonine-protein kinase FLS2 [EC:2.7.11.1] | (RefSeq) probable LRR receptor-like serine/threonine-protein kinase At3g47570	MAPK signaling pathway - plant (ko04016);; Plant-pathogen interaction (ko04626)	--	--	Leucine rich repeat	Probable LRR receptor-like serine/threonine-protein kinase At3g47570 OS=Arabidopsis thaliana OX=3702 GN=At3g47570 PE=2 SV=1	T	Signal transduction mechanisms	PREDICTED: probable LRR receptor-like serine/threonine-protein kinase At3g47570 [Vitis vinifera]	molecular function: catalytic activity (GO:0003824);; biological process: metabolic process (GO:0008152);; biological process: cellular process (GO:0009987);; molecular function: binding (GO:0005488);; cellular component: membrane (GO:0016020);; cellular component: membrane part (GO:0044425)
VIT_00s0662g00010	VIT_00s0662g00010	1.4365	2.29176	4.42891	1.78816	1.21488	1.50803	1.6527	5.1718	2.63324	2.42521	1.3578	2.3921	2.24767	1.70775	1.85441	1.61116	1.23305	1.2683	1.86704	1.74186	1.53479	1.90777	4.03233	2.76286	-0.864086	normal	-0.598082	normal	-0.435841	normal	0.776052	up	[I]	Lipid transport and metabolism	Molecular Function: acyl-CoA oxidase activity (GO:0003997);; Molecular Function: fatty acid binding (GO:0005504);; Cellular Component: peroxisome (GO:0005777);; Biological Process: fatty acid beta-oxidation using acyl-CoA oxidase (GO:0033540);; Molecular Function: flavin adenine dinucleotide binding (GO:0050660);; Biological Process: lipid homeostasis (GO:0055088);; Molecular Function: FAD bindin…	K00232|0.0e+00|vvi:100255430|K00232 acyl-CoA oxidase [EC:1.3.3.6] | (RefSeq) acyl-coenzyme A oxidase, peroxisomal	Fatty acid degradation (ko00071);; beta-Alanine metabolism (ko00410);; alpha-Linolenic acid metabolism (ko00592);; Propanoate metabolism (ko00640);; Biosynthesis of unsaturated fatty acids (ko01040);; Carbon metabolism (ko01200);; Fatty acid metabolism (ko01212);; Peroxisome (ko04146)	[IQ]	Lipid transport and metabolism;; Secondary metabolites biosynthesis, transport and catabolism	Acyl-CoA oxidase	Acyl-coenzyme A oxidase, peroxisomal OS=Cucurbita maxima OX=3661 GN=Acx PE=1 SV=1	I	Lipid transport and metabolism	PREDICTED: acyl-coenzyme A oxidase, peroxisomal [Vitis vinifera]	molecular function: catalytic activity (GO:0003824);; biological process: metabolic process (GO:0008152);; biological process: single-organism process (GO:0044699);; molecular function: binding (GO:0005488);; cellular component: cell (GO:0005623);; cellular component: organelle (GO:0043226);; cellular component: cell part (GO:0044464);; biological process: cellular process (GO:0009987);; biologic…
VIT_00s0684g00030	VIT_00s0684g00030	4.0407	7.92658	4.27847	9.88678	3.2536	2.55041	5.03089	7.96055	8.34963	4.64367	3.24556	12.3881	2.89469	2.39916	2.06878	4.46857	4.10222	4.37866	3.36592	2.75358	2.42065	3.45679	4.78324	4.54843	-0.058178	normal	-0.0888967	normal	0.869717	up	0.605017	normal	[P]	Inorganic ion transport and metabolism	Biological Process: response to acid chemical (GO:0001101);; Molecular Function: molecular_function (GO:0003674);; Molecular Function: catalytic activity (GO:0003824);; Molecular Function: thiosulfate sulfurtransferase activity (GO:0004792);; Cellular Component: cellular_component (GO:0005575);; Cellular Component: intracellular (GO:0005622);; Cellular Component: cell (GO:0005623);; Cellular Comp…	K22547|1.1e-26|sita:101757768|K22547 arsenate reductase [EC:1.20.4.1] | (RefSeq) thiosulfate sulfurtransferase 16, chloroplastic	--	[P]	Inorganic ion transport and metabolism	Rhodanese-like domain	Rhodanese-like domain-containing protein 15, chloroplastic OS=Arabidopsis thaliana OX=3702 GN=STR15 PE=2 SV=1	P	Inorganic ion transport and metabolism	PREDICTED: thiosulfate sulfurtransferase 16, chloroplastic [Vitis vinifera]	biological process: response to stimulus (GO:0050896);; molecular function: catalytic activity (GO:0003824);; cellular component: cell (GO:0005623);; cellular component: cell part (GO:0044464);; biological process: developmental process (GO:0032502);; biological process: single-organism process (GO:0044699);; cellular component: organelle (GO:0043226)
VIT_00s0710g00010	VIT_00s0710g00010	1.5465	3.84964	1.15997	0.947695	0.903872	0.963402	9.39328	1.07903	2.55128	10.0124	6.41451	4.2417	8.26018	4.86336	3.45765	1.81428	4.6546	1.18389	4.5681	5.30756	4.24709	4.85599	2.90349	0.797686	-1.18216	down	0.658288	normal	-1.06478	down	-0.687966	normal	--	--	Molecular Function: catalytic activity (GO:0003824);;	--	--	[V]	Defense mechanisms	Lanthionine synthetase C-like protein	LanC-like protein GCL1 OS=Arabidopsis thaliana OX=3702 GN=GCL1 PE=2 SV=1	V	Defense mechanisms	LanC-like protein GCL1 [Vitis vinifera]	molecular function: catalytic activity (GO:0003824)
VIT_00s0753g00010	VIT_00s0753g00010	10.8447	12.1573	18.8902	4.97025	7.25101	8.66319	2.96422	1.97213	0.923664	0.729478	1.67507	1.77359	0.928713	0.278655	1.04	0.264337	1.25885	1.12672	0	0	0	0.044097	0	0.384526	-1.01383	down	-0.468799	normal	--	--	--	--	--	--	Biological Process: metal ion transport (GO:0030001);; Molecular Function: metal ion binding (GO:0046872);;	--	--	--	--	--	--	R	General function prediction only	PREDICTED: protein PYRICULARIA ORYZAE RESISTANCE 21 [Vitis vinifera]	biological process: localization (GO:0051179);; molecular function: binding (GO:0005488)
VIT_00s0753g00020	VIT_00s0753g00020	4.6645	13.0483	7.55316	1.4771	2.60091	4.27335	0.238206	4.55112	0.274184	0.474135	1.40551	3.2428	1.21225	0	0.389072	0.442093	0	0	0	0	0.258124	0	0.272287	0.305372	-1.58098	down	--	--	--	--	--	--	--	--	Cellular Component: nucleosome (GO:0000786);; Cellular Component: nuclear chromatin (GO:0000790);; Molecular Function: DNA binding (GO:0003677);; Biological Process: chromatin organization (GO:0006325);; Biological Process: chromatin silencing (GO:0006342);; Molecular Function: protein heterodimerization activity (GO:0046982);;	K11251|5.6e-59|zju:107411054|K11251 histone H2A | (RefSeq) histone H2A	--	[B]	Chromatin structure and dynamics	C-terminus of histone H2A	Histone H2A OS=Petroselinum crispum OX=4043 PE=2 SV=1	B	Chromatin structure and dynamics	histone H2A [Vitis riparia]	cellular component: cell (GO:0005623);; cellular component: macromolecular complex (GO:0032991);; cellular component: organelle (GO:0043226);; cellular component: organelle part (GO:0044422);; cellular component: cell part (GO:0044464);; cellular component: membrane-enclosed lumen (GO:0031974);; molecular function: binding (GO:0005488);; biological process: cellular process (GO:0009987);; biologi…
VIT_00s0762g00030	VIT_00s0762g00030	7.25104	4.67243	5.7055	6.39259	11.7765	8.72569	0.717757	1.99993	2.12191	1.41376	1.14653	1.44254	7.38682	5.85008	4.40154	6.32979	3.68494	4.91903	6.82246	4.42236	3.8302	2.63043	5.98993	3.13454	0.600202	up	-0.267806	normal	-0.179132	normal	-0.34432	normal	[T]	Signal transduction mechanisms	Molecular Function: protein serine/threonine kinase activity (GO:0004674);; Molecular Function: ATP binding (GO:0005524);; Cellular Component: integral component of membrane (GO:0016021);; Molecular Function: carbohydrate binding (GO:0030246);; Biological Process: recognition of pollen (GO:0048544);;	K24104|6.0e-74|thj:104799061|K24104 GPN-loop GTPase | (RefSeq) LOW QUALITY PROTEIN: uncharacterized protein LOC104799061	--	--	--	Protein tyrosine and serine/threonine kinase	G-type lectin S-receptor-like serine/threonine-protein kinase At1g11330 OS=Arabidopsis thaliana OX=3702 GN=At1g11330 PE=1 SV=3	T	Signal transduction mechanisms	PREDICTED: G-type lectin S-receptor-like serine/threonine-protein kinase At1g11330 isoform X1 [Vitis vinifera]	molecular function: catalytic activity (GO:0003824);; biological process: metabolic process (GO:0008152);; biological process: cellular process (GO:0009987);; molecular function: binding (GO:0005488);; cellular component: membrane (GO:0016020);; cellular component: membrane part (GO:0044425);; biological process: reproduction (GO:0000003);; biological process: reproductive process (GO:0022414);; …
VIT_00s0780g00020	VIT_00s0780g00020	22.2507	21.0662	18.6477	17.2763	15.2112	22.6457	20.9941	8.62064	12.6419	18.3182	20.638	13.831	4.1753	3.37786	4.86103	3.42702	5.3677	4.54946	2.29209	1.37413	1.71451	2.60545	4.03628	2.5562	-0.174071	normal	0.317619	normal	0.176536	normal	0.791638	up	[G]	Carbohydrate transport and metabolism	Molecular Function: hydrolase activity, hydrolyzing O-glycosyl compounds (GO:0004553);; Biological Process: carbohydrate metabolic process (GO:0005975);; Cellular Component: anchored component of plasma membrane (GO:0046658);;	K19893|3.4e-142|gmx:100796552|K19893 glucan endo-1,3-beta-glucosidase 5/6 [EC:3.2.1.39] | (RefSeq) glucan endo-1,3-beta-glucosidase 5	Starch and sucrose metabolism (ko00500)	--	--	Glycosyl hydrolases family 17	Glucan endo-1,3-beta-glucosidase 5 OS=Arabidopsis thaliana OX=3702 GN=At4g31140 PE=2 SV=1	R	General function prediction only	PREDICTED: glucan endo-1,3-beta-glucosidase 5 isoform X1 [Vitis vinifera]	molecular function: catalytic activity (GO:0003824);; biological process: metabolic process (GO:0008152);; cellular component: cell (GO:0005623);; cellular component: membrane (GO:0016020);; cellular component: membrane part (GO:0044425);; cellular component: cell part (GO:0044464)
VIT_00s0802g00020	VIT_00s0802g00020	21.7182	23.0003	24.4531	50.3765	43.9992	38.1025	35.4363	21.4707	26.2794	20.7118	39.7343	23.3736	1.77599	1.21503	1.18198	2.35054	2.51477	1.4595	0.577363	0.590241	0.255768	0.382842	0.640189	0.841509	0.927346	up	0.00761371	normal	0.641035	normal	--	--	--	--	--	--	--	--	--	Domain of unknown function (DUF4228)	--	S	Function unknown	PREDICTED: uncharacterized protein LOC100262782 [Vitis vinifera]	--
VIT_00s0804g00020	VIT_00s0804g00020	4.82897	6.08089	6.05803	15.0848	10.9023	10.962	14.5696	14.6226	31.0823	25.7251	12.5269	9.23757	4.84453	2.42483	12.2098	11.1643	10.6809	6.413	2.36686	2.62793	2.91405	7.51234	4.94012	13.4711	1.11261	up	-0.337344	normal	0.608338	normal	1.75322	up	--	--	--	K14506|6.3e-19|nnu:109115461|K14506 jasmonic acid-amino synthetase [EC:6.3.2.52] | (RefSeq) uncharacterized LOC109115461	Plant hormone signal transduction (ko04075)	--	--	Protein of unknown function, DUF547	--	S	Function unknown	PREDICTED: uncharacterized protein LOC100256691 [Vitis vinifera]	--
VIT_00s0873g00020	VIT_00s0873g00020	17.3389	10.3339	8.274	19.6219	13.9806	22.1514	13.3005	9.03664	17.108	25.6385	12.7826	11.0983	9.19397	7.79637	6.21798	4.50426	2.78398	6.15034	37.4949	15.9917	9.26007	20.2774	3.02592	6.72164	0.627495	up	0.331444	normal	-0.715269	normal	-1.02107	normal	[C]	Energy production and conversion	Molecular Function: molecular_function (GO:0003674);; Molecular Function: structural constituent of ribosome (GO:0003735);; Molecular Function: structural molecule activity (GO:0005198);; Cellular Component: cellular_component (GO:0005575);; Cellular Component: intracellular (GO:0005622);; Cellular Component: cell (GO:0005623);; Cellular Component: cytoplasm (GO:0005737);; Cellular Component: mit…	K03880|4.5e-82|vvi:104878538|K03880 NADH-ubiquinone oxidoreductase chain 3 [EC:7.1.1.2] | (RefSeq) NADH-ubiquinone oxidoreductase chain 3	Oxidative phosphorylation (ko00190)	[C]	Energy production and conversion	NADH-ubiquinone/plastoquinone oxidoreductase, chain 3	NADH-ubiquinone oxidoreductase chain 3 OS=Panax ginseng OX=4054 GN=ND3 PE=3 SV=1	C	Energy production and conversion	PREDICTED: uncharacterized protein LOC104878538 [Vitis vinifera]	molecular function: structural molecule activity (GO:0005198);; cellular component: cell (GO:0005623);; cellular component: cell part (GO:0044464);; cellular component: organelle (GO:0043226);; molecular function: catalytic activity (GO:0003824);; biological process: metabolic process (GO:0008152);; biological process: single-organism process (GO:0044699)
VIT_00s0904g00010	VIT_00s0904g00010	191.44	307.063	283.136	171.971	205.53	180.738	120.619	172.441	177.274	110.311	112.948	234.669	45.3737	33.1607	67.3769	37.2666	85.8459	54.3861	8.45174	5.55722	10.2576	14.8007	15.4756	14.3175	-0.495151	normal	-0.0484278	normal	0.352191	normal	0.914162	up	--	--	Molecular Function: calcium ion binding (GO:0005509);; Cellular Component: photosystem II oxygen evolving complex (GO:0009654);; Biological Process: photosynthesis (GO:0015979);; Cellular Component: extrinsic component of membrane (GO:0019898);;	K08901|9.5e-119|vvi:100240959|K08901 photosystem II oxygen-evolving enhancer protein 3 | (RefSeq) oxygen-evolving enhancer protein 3, chloroplastic	Photosynthesis (ko00195)	--	--	Oxygen evolving enhancer protein 3 (PsbQ)	Oxygen-evolving enhancer protein 3, chloroplastic OS=Spinacia oleracea OX=3562 GN=PSBQ PE=1 SV=1	R	General function prediction only	PREDICTED: oxygen-evolving enhancer protein 3, chloroplastic [Vitis vinifera]	molecular function: binding (GO:0005488);; cellular component: cell (GO:0005623);; cellular component: membrane (GO:0016020);; cellular component: macromolecular complex (GO:0032991);; cellular component: membrane part (GO:0044425);; cellular component: cell part (GO:0044464);; biological process: metabolic process (GO:0008152);; biological process: cellular process (GO:0009987)
VIT_00s0929g00020	VIT_00s0929g00020	2.26141	3.14918	2.63348	1.8853	3.13872	1.70953	3.53122	4.02585	5.0643	4.42404	3.99471	3.6462	24.2665	22.6881	39.8453	37.955	32.2818	29.0626	18.431	15.9687	16.0647	27.608	21.5143	24.9125	-0.262078	normal	-0.0630406	normal	0.263569	normal	0.587314	up	[M]	Cell wall/membrane/envelope biogenesis	Molecular Function: transmembrane receptor protein serine/threonine kinase activity (GO:0004675);; Molecular Function: ATP binding (GO:0005524);; Cellular Component: plasma membrane (GO:0005886);; Biological Process: protein phosphorylation (GO:0006468);;	K01534|1.0e-90|var:108330779|K01534 Zn2+/Cd2+-exporting ATPase [EC:7.2.2.12 7.2.2.21] | (RefSeq) cadmium/zinc-transporting ATPase HMA3-like	--	[T]	Signal transduction mechanisms	Protein kinase domain	Receptor-like cytosolic serine/threonine-protein kinase RBK1 OS=Arabidopsis thaliana OX=3702 GN=RBK1 PE=1 SV=1	T	Signal transduction mechanisms	PREDICTED: receptor-like cytosolic serine/threonine-protein kinase RBK1 [Vitis vinifera]	molecular function: catalytic activity (GO:0003824);; molecular function: signal transducer activity (GO:0004871);; molecular function: molecular transducer activity (GO:0060089);; biological process: metabolic process (GO:0008152);; biological process: cellular process (GO:0009987);; biological process: signaling (GO:0023052);; biological process: single-organism process (GO:0044699);; biologica…
VIT_00s0941g00020	VIT_00s0941g00020	1.92713	2.09927	1.99736	5.66368	3.05861	3.30666	4.46328	1.37863	6.24562	6.48572	4.60943	1.91232	2.22001	2.30715	1.4792	2.93336	4.8031	3.08102	0.99516	1.39332	1.60385	0.569521	0.204789	0.62665	0.990006	up	0.104433	normal	0.899852	up	-1.44043	down	--	--	Cellular Component: nucleus (GO:0005634);; Molecular Function: metal ion binding (GO:0046872);;	--	--	--	--	PHD - plant homeodomain finger protein	OBERON-like protein OS=Nicotiana benthamiana OX=4100 GN=PVIP PE=1 SV=1	R	General function prediction only	unnamed protein product, partial [Vitis vinifera]	cellular component: cell (GO:0005623);; cellular component: organelle (GO:0043226);; cellular component: cell part (GO:0044464);; molecular function: binding (GO:0005488)
VIT_00s0945g00010	VIT_00s0945g00010	4.36677	3.29107	4.1416	5.60072	4.88775	4.70967	6.81075	5.76458	14.0714	11.3578	5.12104	4.06629	1.09912	0.931754	6.10581	5.78629	5.1492	4.50413	0.54704	1.30983	1.14877	2.74381	2.42652	4.40991	0.353497	normal	-0.368826	normal	1.00257	normal	1.69442	up	--	--	--	K14506|1.1e-08|nnu:109115461|K14506 jasmonic acid-amino synthetase [EC:6.3.2.52] | (RefSeq) uncharacterized LOC109115461	Plant hormone signal transduction (ko04075)	--	--	Protein of unknown function, DUF547	--	S	Function unknown	unnamed protein product, partial [Vitis vinifera]	--
VIT_00s0956g00020	VIT_00s0956g00020	0	0.487146	0	31.6575	0.780345	0.917259	2.98715	2.29577	8.86215	7.18787	0.765553	0.056834	9.37307	6.03541	6.22348	11.0281	9.42686	5.89915	4.11363	2.80911	2.14846	5.33979	3.71556	7.90408	--	--	-0.795607	normal	0.337327	normal	0.932804	up	--	--	Cellular Component: nucleus (GO:0005634);; Molecular Function: sequence-specific DNA binding (GO:0043565);; Biological Process: positive regulation of transcription, DNA-templated (GO:0045893);; Molecular Function: protein heterodimerization activity (GO:0046982);;	K08065|9.5e-116|vvi:100855401|K08065 nuclear transcription Y subunit beta | (RefSeq) nuclear transcription factor Y subunit B-6	--	[K]	Transcription	Histone-like transcription factor (CBF/NF-Y) and archaeal histone	Nuclear transcription factor Y subunit B-6 OS=Arabidopsis thaliana OX=3702 GN=NFYB6 PE=1 SV=2	K	Transcription	PREDICTED: nuclear transcription factor Y subunit B-6 [Vitis vinifera]	cellular component: cell (GO:0005623);; cellular component: organelle (GO:0043226);; cellular component: cell part (GO:0044464);; molecular function: binding (GO:0005488);; biological process: biological regulation (GO:0065007)
VIT_00s0975g00020	VIT_00s0975g00020	75.0598	54.2309	57.2655	43.568	54.6174	63.4971	9.41457	28.8731	10.1935	8.02642	27.4509	60.9937	9.69384	6.83787	8.77392	4.93574	5.88795	6.47596	2.34318	1.47521	1.33935	4.11574	1.6225	6.42784	-0.212502	normal	0.989252	normal	-0.470877	normal	1.26509	up	--	--	Cellular Component: Golgi apparatus (GO:0005794);; Cellular Component: trans-Golgi network (GO:0005802);; Cellular Component: plasma membrane (GO:0005886);; Biological Process: plant-type primary cell wall biogenesis (GO:0009833);; Molecular Function: cellulose synthase activity (GO:0016759);; Molecular Function: cellulose synthase (UDP-forming) activity (GO:0016760);; Biological Process: cellulo…	K10999|4.5e-34|nta:107828491|K10999 cellulose synthase A [EC:2.4.1.12] | (RefSeq) cellulose synthase A catalytic subunit 8 [UDP-forming]-like	--	--	--	Cellulose synthase	Cellulose synthase-like protein E2 OS=Oryza sativa subsp. japonica OX=39947 GN=CSLE2 PE=2 SV=1	S	Function unknown	cellulose synthase-like protein E6 [Vitis riparia]	cellular component: cell (GO:0005623);; cellular component: organelle (GO:0043226);; cellular component: cell part (GO:0044464);; cellular component: organelle part (GO:0044422);; cellular component: membrane (GO:0016020);; biological process: cellular process (GO:0009987);; biological process: single-organism process (GO:0044699);; biological process: cellular component organization or biogenesi…
VIT_00s1206g00010	VIT_00s1206g00010	34.1536	41.4339	35.961	12.3141	14.5829	22.5406	10.2769	16.3177	6.98076	5.19726	7.37824	48.1021	4.3743	4.2916	5.09882	2.98469	3.42431	1.59639	2.21927	1.80948	3.69195	2.36001	7.39768	3.61715	-1.17924	down	0.832973	normal	-0.719611	down	0.811453	normal	--	--	Molecular Function: aspartic-type endopeptidase activity (GO:0004190);;	K22683|3.6e-69|aly:9328136|K22683 aspartyl protease family protein [EC:3.4.23.-] | (RefSeq) aspartyl protease family protein 2	--	[O]	Posttranslational modification, protein turnover, chaperones	Xylanase inhibitor N-terminal	Aspartyl protease family protein At5g10770 OS=Arabidopsis thaliana OX=3702 GN=At5g10770 PE=2 SV=1	O	Posttranslational modification, protein turnover, chaperones	Aspartyl protease family protein [Vitis vinifera]	molecular function: catalytic activity (GO:0003824);; biological process: metabolic process (GO:0008152)
VIT_00s1273g00010	VIT_00s1273g00010	6.56142	9.07104	9.2372	13.5828	13.7605	18.4952	15.2857	12.6135	16.4841	11.425	9.03429	11.6941	15.5031	12.2163	13.0129	14.8689	13.6519	13.7841	14.5212	13.0467	18.2332	20.4566	23.1289	14.3583	0.871406	up	-0.467558	normal	0.119796	normal	0.365061	normal	--	--	Cellular Component: Golgi membrane (GO:0000139);; Molecular Function: magnesium ion binding (GO:0000287);; Molecular Function: ATP binding (GO:0005524);; Cellular Component: trans-Golgi network (GO:0005802);; Cellular Component: plasma membrane (GO:0005886);; Cellular Component: integral component of membrane (GO:0016021);; Biological Process: phospholipid translocation (GO:0045332);; Biological …	K14802|3.3e-44|vvi:100264484|K14802 phospholipid-transporting ATPase [EC:7.6.2.1] | (RefSeq) phospholipid-transporting ATPase 3	--	[R]	General function prediction only	Phospholipid-translocating ATPase N-terminal	Phospholipid-transporting ATPase 3 OS=Arabidopsis thaliana OX=3702 GN=ALA3 PE=1 SV=2	P	Inorganic ion transport and metabolism	PREDICTED: phospholipid-transporting ATPase 3-like, partial [Vitis vinifera]	cellular component: cell (GO:0005623);; cellular component: membrane (GO:0016020);; cellular component: organelle (GO:0043226);; cellular component: organelle part (GO:0044422);; cellular component: cell part (GO:0044464);; molecular function: binding (GO:0005488);; cellular component: membrane part (GO:0044425);; biological process: cellular process (GO:0009987);; biological process: single-orga…
VIT_00s1286g00010	VIT_00s1286g00010	14.8419	14.6618	12.5294	25.9171	54.3453	39.9716	61.8093	69.2609	65.3099	69.7562	35.8877	50.2703	23.6064	12.1897	11.3927	68.3833	32.9444	36.5534	32.7775	55.3291	41.8251	68.2627	26.1929	19.3114	1.50951	up	-0.325633	normal	1.60758	up	-0.148277	normal	--	--	Molecular Function: Hsp90 protein binding (GO:0051879);;	K09553|3.6e-119|vvi:100854305|K09553 stress-induced-phosphoprotein 1 | (RefSeq) hsp70-Hsp90 organizing protein 3-like	--	[O]	Posttranslational modification, protein turnover, chaperones	Tetratricopeptide repeat	Hsp70-Hsp90 organizing protein 2 OS=Arabidopsis thaliana OX=3702 GN=HOP2 PE=1 SV=1	O	Posttranslational modification, protein turnover, chaperones	PREDICTED: hsp70-Hsp90 organizing protein 3-like [Vitis vinifera]	molecular function: binding (GO:0005488)
VIT_00s1286g00020	VIT_00s1286g00020	5.69581	6.04922	3.33545	6.1423	5.51696	5.17844	4.08449	6.18781	6.2666	5.45529	4.60291	7.99929	2.20351	3.05284	2.29547	5.0073	5.31912	3.2629	4.21727	2.52883	4.22848	2.70807	2.88069	3.39364	0.157498	normal	0.121486	normal	0.900125	up	-0.251335	normal	[J]	Translation, ribosomal structure and biogenesis	Molecular Function: GTPase activity (GO:0003924);; Molecular Function: GTP binding (GO:0005525);; Cellular Component: mitochondrion (GO:0005739);; Biological Process: mitochondrial translation (GO:0032543);; Biological Process: ribosome disassembly (GO:0032790);;	K02355|4.8e-82|vvi:100257414|K02355 elongation factor G | (RefSeq) elongation factor G-2, chloroplastic	--	[J]	Translation, ribosomal structure and biogenesis	Elongation factor G C-terminus	Elongation factor G-2, chloroplastic OS=Glycine max OX=3847 GN=fusA2 PE=3 SV=1	J	Translation, ribosomal structure and biogenesis	PREDICTED: elongation factor G-2, chloroplastic, partial [Vitis vinifera]	molecular function: catalytic activity (GO:0003824);; molecular function: binding (GO:0005488);; cellular component: cell (GO:0005623);; cellular component: organelle (GO:0043226);; cellular component: cell part (GO:0044464);; biological process: metabolic process (GO:0008152);; biological process: cellular process (GO:0009987);; biological process: single-organism process (GO:0044699);; biologic…
VIT_00s1314g00010	VIT_00s1314g00010	10.1538	9.776	10.0851	2.42663	3.6611	2.8004	1.69286	0.577526	0.442242	0.464745	0.687923	0.804367	0.685067	0.563277	0.199698	0.329261	0	0.303673	0.0411	0	0.028913	0.083881	0.216768	0.043903	-1.75856	down	--	--	--	--	--	--	--	--	Molecular Function: protein dimerization activity (GO:0046983);;	K13422|3.5e-13|bna:106410445|K13422 transcription factor MYC2 | (RefSeq) transcription factor MYC3-like	MAPK signaling pathway - plant (ko04016);; Plant hormone signal transduction (ko04075)	--	--	Helix-loop-helix DNA-binding domain	Transcription factor bHLH25 OS=Arabidopsis thaliana OX=3702 GN=BHLH25 PE=2 SV=2	K	Transcription	PREDICTED: transcription factor bHLH18 [Vitis vinifera]	molecular function: binding (GO:0005488)
VIT_00s1321g00010	VIT_00s1321g00010	4.64726	2.32859	5.97866	0.639173	0.96971	1.11579	0.228544	3.98593	2.70843	1.60747	1.11984	3.3599	8.08043	2.86982	4.38237	2.21905	3.23265	2.61652	0.966196	0.342759	1.41655	0.731394	2.47035	1.8342	-2.25272	down	-0.177288	normal	-0.857189	down	0.915071	normal	--	--	Cellular Component: membrane (GO:0016020);; Cellular Component: integral component of membrane (GO:0016021);;	K00895|1.7e-139|hbr:110656716|K00895 diphosphate-dependent phosphofructokinase [EC:2.7.1.90] | (RefSeq) LOW QUALITY PROTEIN: uncharacterized protein LOC110656716	Glycolysis / Gluconeogenesis (ko00010);; Pentose phosphate pathway (ko00030);; Fructose and mannose metabolism (ko00051)	[R]	General function prediction only	Domain of unknown function	Ankyrin repeat-containing protein ITN1 OS=Arabidopsis thaliana OX=3702 GN=ITN1 PE=1 SV=1	R	General function prediction only	PREDICTED: uncharacterized protein LOC100854908 [Vitis vinifera]	cellular component: membrane (GO:0016020);; cellular component: membrane part (GO:0044425)
VIT_00s1328g00020	VIT_00s1328g00020	106.624	112.17	115.074	42.0662	38.2284	42.6509	12.1478	54.3857	7.23517	9.21677	26.6334	57.551	11.5151	8.57118	7.31604	6.39976	6.9748	6.49771	2.66275	1.37637	2.48052	5.13067	3.86664	6.35603	-1.44888	down	0.351817	normal	-0.39714	normal	1.26852	up	--	--	Cellular Component: extracellular region (GO:0005576);; Molecular Function: growth factor activity (GO:0008083);; Biological Process: cell proliferation (GO:0008283);;	--	--	--	--	Phytosulfokine precursor protein (PSK)	Phytosulfokines 3 OS=Arabidopsis thaliana OX=3702 GN=PSK3 PE=2 SV=2	R	General function prediction only	PREDICTED: phytosulfokines 3 [Vitis vinifera]	cellular component: extracellular region (GO:0005576);; molecular function: binding (GO:0005488);; biological process: single-organism process (GO:0044699)
VIT_00s1349g00010	VIT_00s1349g00010	4.67479	3.90291	3.30974	4.15598	4.00285	3.83365	5.47201	8.18363	3.83046	4.44817	5.38136	6.02004	1.33939	1.41506	1.89594	1.10039	1.63405	1.31459	1.28591	0.865517	1.28978	1.25478	3.55221	1.73808	0.00589071	normal	-0.13288	normal	-0.131243	normal	0.947539	up	--	--	Cellular Component: Golgi apparatus (GO:0005794);; Cellular Component: trans-Golgi network (GO:0005802);; Cellular Component: plasma membrane (GO:0005886);; Biological Process: plant-type primary cell wall biogenesis (GO:0009833);; Cellular Component: integral component of membrane (GO:0016021);; Molecular Function: cellulose synthase activity (GO:0016759);; Molecular Function: cellulose synthase…	K10999|1.2e-115|bvg:104901723|K10999 cellulose synthase A [EC:2.4.1.12] | (RefSeq) cellulose synthase A catalytic subunit 7 [UDP-forming]	--	--	--	Cellulose synthase	Cellulose synthase-like protein E6 OS=Oryza sativa subsp. japonica OX=39947 GN=CSLE6 PE=2 SV=1	S	Function unknown	unnamed protein product, partial [Vitis vinifera]	cellular component: cell (GO:0005623);; cellular component: organelle (GO:0043226);; cellular component: cell part (GO:0044464);; cellular component: organelle part (GO:0044422);; cellular component: membrane (GO:0016020);; biological process: cellular process (GO:0009987);; biological process: single-organism process (GO:0044699);; biological process: cellular component organization or biogenesi…
VIT_00s1355g00010	VIT_00s1355g00010	11.5683	12.4076	11.8083	12.7061	11.2714	10.3467	9.90988	11.839	9.67597	8.49697	10.3625	9.02382	8.65067	8.11069	8.94938	9.33694	9.24767	6.00049	7.3655	11.1793	12.1573	7.18615	5.9754	5.38547	-0.0689127	normal	-0.170223	normal	-0.005231	normal	-0.686465	down	[O]	Posttranslational modification, protein turnover, chaperones	Molecular Function: serine-type endopeptidase activity (GO:0004252);;	K01358|2.6e-65|vvi:100852416|K01358 ATP-dependent Clp protease, protease subunit [EC:3.4.21.92] | (RefSeq) ATP-dependent Clp protease proteolytic subunit-related protein 4, chloroplastic	--	[O]	Posttranslational modification, protein turnover, chaperones	Clp protease	ATP-dependent Clp protease proteolytic subunit-related protein 4, chloroplastic OS=Arabidopsis thaliana OX=3702 GN=CLPR4 PE=1 SV=1	O	Posttranslational modification, protein turnover, chaperones	PREDICTED: ATP-dependent Clp protease proteolytic subunit-related protein 4, chloroplastic [Vitis vinifera]	molecular function: catalytic activity (GO:0003824);; biological process: metabolic process (GO:0008152)
VIT_00s1403g00010	VIT_00s1403g00010	8.2267	10.7163	10.3524	18.0117	14.3424	16.2792	18.7438	11.786	12.5442	16.0731	19.9474	10.2321	8.63988	8.55297	10.3414	7.21786	10.1404	9.66511	7.75568	7.05758	5.97427	8.09935	6.06919	8.40713	0.722297	up	0.106715	normal	0.0438999	normal	0.153064	normal	--	--	--	--	--	--	--	Protein of unknown function (DUF632)	Protein ALTERED PHOSPHATE STARVATION RESPONSE 1 OS=Arabidopsis thaliana OX=3702 GN=APSR1 PE=2 SV=1	S	Function unknown	PREDICTED: uncharacterized protein LOC100245130 isoform X1 [Vitis vinifera]	--
VIT_00s1466g00010	VIT_00s1466g00010	0.179319	0	0	0	0	0	0	0.212666	0	0	0	0.375372	2.29666	4.72564	0.378776	0.653009	0	0.87051	10.4147	3.44568	4.81762	0.077151	1.83097	0.427681	--	--	--	--	--	--	-2.95461	down	--	--	--	--	--	--	--	--	--	S	Function unknown	hypothetical protein VITISV_030452 [Vitis vinifera]	--
VIT_00s1490g00010	VIT_00s1490g00010	2.09889	1.20063	3.47934	7.12432	3.8106	3.86943	2.70831	7.18879	4.47218	5.40013	1.03345	3.94326	2.94423	1.32887	5.09512	5.72236	0	2.78124	14.9745	9.97823	25.3768	0.702292	22.8067	23.4907	1.106	up	-0.450089	normal	-0.0652023	normal	-0.0718976	normal	[EH]	Amino acid transport and metabolism;; Coenzyme transport and metabolism	Molecular Function: catalytic activity (GO:0003824);;	K05907|9.9e-107|vvi:100853787|K05907 adenylyl-sulfate reductase (glutathione) [EC:1.8.4.9] | (RefSeq) 5'-adenylylsulfate reductase 3, chloroplastic-like	Sulfur metabolism (ko00920)	[E]	Amino acid transport and metabolism	Phosphoadenosine phosphosulfate reductase family	5'-adenylylsulfate reductase 1, chloroplastic OS=Arabidopsis thaliana OX=3702 GN=APR1 PE=1 SV=2	P	Inorganic ion transport and metabolism	unnamed protein product, partial [Vitis vinifera]	molecular function: catalytic activity (GO:0003824)
VIT_00s1542g00010	VIT_00s1542g00010	1.97451	2.16096	1.58828	0.597925	1.04054	0.784652	0.59206	1.43686	0.450124	0.395991	1.01707	1.08175	2.56389	3.21083	1.97748	2.44468	0.697643	2.41691	6.40262	8.71909	9.17131	8.8124	9.36368	6.38441	-1.22847	down	0.0196001	normal	-0.410538	normal	0.046465	normal	[T]	Signal transduction mechanisms	Molecular Function: protein kinase activity (GO:0004672);; Molecular Function: ATP binding (GO:0005524);; Cellular Component: integral component of membrane (GO:0016021);;	K13435|2.0e-101|sly:101268866|K13435 serine/threonine-protein kinase Pto | (RefSeq) Pto; serine/threonine protein kinase Pto	Plant-pathogen interaction (ko04626)	[T]	Signal transduction mechanisms	Protein tyrosine and serine/threonine kinase	Receptor-like protein kinase HERK 1 OS=Arabidopsis thaliana OX=3702 GN=HERK1 PE=1 SV=1	T	Signal transduction mechanisms	putative receptor-like protein kinase [Vitis vinifera]	molecular function: catalytic activity (GO:0003824);; biological process: metabolic process (GO:0008152);; biological process: cellular process (GO:0009987);; molecular function: binding (GO:0005488);; cellular component: membrane (GO:0016020);; cellular component: membrane part (GO:0044425)
VIT_00s1543g00010	VIT_00s1543g00010	4.53228	9.04548	7.85645	2.38592	4.167	4.01306	0.678392	2.29442	1.01015	0.659515	1.3445	2.6626	0.22493	0.323071	0.224509	0.206031	0.983272	0.253701	0	0.053628	0.655635	0.161585	0.656404	0.560866	-1.02684	down	0.237207	normal	--	--	--	--	--	--	Cellular Component: integral component of membrane (GO:0016021);;	--	--	--	--	Protein of unknown function (DUF751)	--	S	Function unknown	unnamed protein product, partial [Vitis vinifera]	cellular component: membrane (GO:0016020);; cellular component: membrane part (GO:0044425)
VIT_00s1547g00010	VIT_00s1547g00010	87.9196	77.7349	83.7764	63.7911	19.6952	70.1902	65.7779	65.0575	65.8787	58.9759	71.6566	92.1011	53.2724	30.9937	4.63536	33.7632	29.7495	46.0891	25.3944	3.98761	21.9365	25.2906	29.7357	30.9049	-0.705447	down	0.173531	normal	0.366475	normal	0.778963	normal	--	--	Cellular Component: chloroplast thylakoid membrane (GO:0009535);; Biological Process: photosynthetic electron transport in photosystem I (GO:0009773);; Cellular Component: NAD(P)H dehydrogenase complex (plastoquinone) (GO:0010598);;	--	--	--	--	--	Photosynthetic NDH subunit of subcomplex B 4, chloroplastic OS=Arabidopsis thaliana OX=3702 GN=PNSB4 PE=2 SV=1	S	Function unknown	PREDICTED: photosynthetic NDH subunit of subcomplex B 4, chloroplastic-like [Vitis vinifera]	cellular component: cell (GO:0005623);; cellular component: membrane (GO:0016020);; cellular component: organelle (GO:0043226);; cellular component: organelle part (GO:0044422);; cellular component: cell part (GO:0044464);; biological process: metabolic process (GO:0008152);; biological process: cellular process (GO:0009987);; biological process: single-organism process (GO:0044699);; cellular co…
VIT_00s1603g00010	VIT_00s1603g00010	39.0231	51.4629	54.6684	49.045	49.1984	50.3908	33.0986	39.5705	12.8823	42.8321	15.7052	23.4621	21.6933	23.6758	29.1451	1.17096	31.0743	35.4084	6.47202	47.2326	51.5863	1.3628	23.2277	10.9718	0.0248565	normal	-0.0384324	normal	-0.0586049	normal	-1.548	down	[R]	General function prediction only	Molecular Function: GTPase activity (GO:0003924);; Molecular Function: GTP binding (GO:0005525);;	K07874|2.2e-41|aof:109819908|K07874 Ras-related protein Rab-1A | (RefSeq) GTP-binding protein YPTM2-like	--	[TU]	Signal transduction mechanisms;; Intracellular trafficking, secretion, and vesicular transport	Ras family	Ras-related protein RIC1 OS=Oryza sativa subsp. japonica OX=39947 GN=RIC1 PE=2 SV=2	U	Intracellular trafficking, secretion, and vesicular transport	Ras-related protein RIC1 [Triticum urartu]	molecular function: catalytic activity (GO:0003824);; molecular function: binding (GO:0005488)
VIT_00s1679g00010	VIT_00s1679g00010	4.72521	12.8563	8.69834	3.21453	3.56181	3.22728	0.124554	6.16019	0.349097	0.269165	3.22405	3.98518	0.420208	0.193626	0.287041	0.189728	0.275324	0.068432	0	0	0	0	2.20015	0.23889	-1.38907	down	0.20372	normal	--	--	--	--	--	--	--	--	--	--	--	Protein of unknown function (DUF740)	--	S	Function unknown	PREDICTED: uncharacterized protein LOC104878641 [Vitis vinifera]	--
VIT_00s1682g00010	VIT_00s1682g00010	8.55164	10.1382	6.89552	9.79529	19.748	19.6328	17.9567	7.17959	26.428	24.3602	14.4489	5.0347	31.8602	29.2473	42.9644	36.8631	58.4448	36.6607	26.5479	26.7099	30.3103	25.6599	20.6534	29.2722	0.938777	up	-0.227489	normal	0.407991	normal	-0.106057	normal	[Q]	Secondary metabolites biosynthesis, transport and catabolism	Molecular Function: copper ion binding (GO:0005507);; Molecular Function: primary amine oxidase activity (GO:0008131);; Biological Process: amine metabolic process (GO:0009308);; Molecular Function: quinone binding (GO:0048038);;	K00276|3.3e-59|vvi:100853400|K00276 primary-amine oxidase [EC:1.4.3.21] | (RefSeq) primary amine oxidase-like	Glycine, serine and threonine metabolism (ko00260);; Tyrosine metabolism (ko00350);; Phenylalanine metabolism (ko00360);; beta-Alanine metabolism (ko00410);; Isoquinoline alkaloid biosynthesis (ko00950);; Tropane, piperidine and pyridine alkaloid biosynthesis (ko00960)	[Q]	Secondary metabolites biosynthesis, transport and catabolism	Copper amine oxidase, enzyme domain	Primary amine oxidase OS=Arabidopsis thaliana OX=3702 GN=At1g62810 PE=2 SV=1	Q	Secondary metabolites biosynthesis, transport and catabolism	unnamed protein product, partial [Vitis vinifera]	molecular function: binding (GO:0005488);; molecular function: catalytic activity (GO:0003824);; biological process: metabolic process (GO:0008152);; biological process: single-organism process (GO:0044699)
VIT_00s1682g00020	VIT_00s1682g00020	1.35869	1.54271	1.33527	1.80596	3.94476	4.28161	0.211531	0.467314	0.031709	0.271902	0.034379	0.121792	1.49213	1.86797	4.83693	1.70191	4.96717	3.36576	1.5496	0.63598	0.995653	1.5933	0.68841	2.32871	1.23584	up	--	--	0.370141	normal	0.56943	normal	[QV]	Secondary metabolites biosynthesis, transport and catabolism;; Defense mechanisms	Molecular Function: monooxygenase activity (GO:0004497);; Molecular Function: iron ion binding (GO:0005506);; Cellular Component: integral component of membrane (GO:0016021);; Molecular Function: oxidoreductase activity, acting on paired donors, with incorporation or reduction of molecular oxygen (GO:0016705);; Molecular Function: heme binding (GO:0020037);;	K20770|1.9e-134|gab:108483715|K20770 (+)-delta-cadinene 8-hydroxylase [EC:1.14.-.-] | (RefSeq) flavonoid 3'-monooxygenase-like	--	[Q]	Secondary metabolites biosynthesis, transport and catabolism	Cytochrome P450	Geraniol 8-hydroxylase OS=Swertia mussotii OX=137888 GN=CYP76B10 PE=1 SV=1	Q	Secondary metabolites biosynthesis, transport and catabolism	PREDICTED: geraniol 8-hydroxylase [Vitis vinifera]	molecular function: catalytic activity (GO:0003824);; biological process: metabolic process (GO:0008152);; biological process: single-organism process (GO:0044699);; molecular function: binding (GO:0005488);; cellular component: membrane (GO:0016020);; cellular component: membrane part (GO:0044425)
VIT_00s1830g00010	VIT_00s1830g00010	6.37975	2.44419	2.34335	4.33858	4.94366	7.29929	8.84893	16.3368	9.91003	8.43378	12.4832	15.9124	6.15164	4.92666	23.1229	12.4519	9.5327	11.7753	1.39394	4.2886	4.02101	5.14073	13.6113	3.51133	0.562999	normal	0.0734269	normal	0.0653805	normal	1.21165	up	--		Molecular Function: protein kinase activity (GO:0004672);; Molecular Function: ATP binding (GO:0005524);; Cellular Component: integral component of membrane (GO:0016021);;	K13416|1.2e-51|ccaj:109804868|K13416 brassinosteroid insensitive 1-associated receptor kinase 1 [EC:2.7.10.1 2.7.11.1] | (RefSeq) BRASSINOSTEROID INSENSITIVE 1-associated receptor kinase 1-like isoform X1	MAPK signaling pathway - plant (ko04016);; Plant hormone signal transduction (ko04075);; Plant-pathogen interaction (ko04626)	--	--	Protein kinase domain	Rust resistance kinase Lr10 OS=Triticum aestivum OX=4565 GN=LRK10 PE=2 SV=1	T	Signal transduction mechanisms	PREDICTED: rust resistance kinase Lr10 [Vitis vinifera]	molecular function: catalytic activity (GO:0003824);; biological process: metabolic process (GO:0008152);; biological process: cellular process (GO:0009987);; molecular function: binding (GO:0005488);; cellular component: membrane (GO:0016020);; cellular component: membrane part (GO:0044425)
VIT_00s1937g00010	VIT_00s1937g00010	11.5369	18.2232	15.2032	28.0705	28.1718	34.7527	28.5801	13.6952	36.7489	37.5117	17.8626	8.7743	53.7829	57.057	92.8524	75.6919	100.246	79.4331	55.5847	46.6944	56.964	54.8832	35.6468	52.5546	1.01033	up	-0.294299	normal	0.395963	normal	-0.113662	normal	[Q]	Secondary metabolites biosynthesis, transport and catabolism	Molecular Function: copper ion binding (GO:0005507);; Molecular Function: primary amine oxidase activity (GO:0008131);; Biological Process: amine metabolic process (GO:0009308);; Molecular Function: quinone binding (GO:0048038);;	K00276|7.8e-241|vvi:100853400|K00276 primary-amine oxidase [EC:1.4.3.21] | (RefSeq) primary amine oxidase-like	Glycine, serine and threonine metabolism (ko00260);; Tyrosine metabolism (ko00350);; Phenylalanine metabolism (ko00360);; beta-Alanine metabolism (ko00410);; Isoquinoline alkaloid biosynthesis (ko00950);; Tropane, piperidine and pyridine alkaloid biosynthesis (ko00960)	[Q]	Secondary metabolites biosynthesis, transport and catabolism	Copper amine oxidase, enzyme domain	Primary amine oxidase OS=Arabidopsis thaliana OX=3702 GN=At1g62810 PE=2 SV=1	Q	Secondary metabolites biosynthesis, transport and catabolism	PREDICTED: primary amine oxidase-like [Vitis vinifera]	molecular function: binding (GO:0005488);; molecular function: catalytic activity (GO:0003824);; biological process: metabolic process (GO:0008152);; biological process: single-organism process (GO:0044699)
VIT_00s1995g00010	VIT_00s1995g00010	132.317	167.34	156.637	235.387	179.929	286.907	450.013	215.249	406.785	613.658	334.606	209.542	680.781	686.99	716.278	724.356	758.461	744.096	737.915	763.003	677.409	730.855	772.481	1019.1	0.614148	up	0.116976	normal	0.1629	normal	0.244043	normal	[C]	Energy production and conversion	Molecular Function: phosphoenolpyruvate carboxykinase (ATP) activity (GO:0004612);; Molecular Function: ATP binding (GO:0005524);; Cellular Component: cytosol (GO:0005829);; Biological Process: gluconeogenesis (GO:0006094);;	K01610|5.3e-259|vvi:100256754|K01610 phosphoenolpyruvate carboxykinase (ATP) [EC:4.1.1.49] | (RefSeq) phosphoenolpyruvate carboxykinase [ATP]	Glycolysis / Gluconeogenesis (ko00010);; Citrate cycle (TCA cycle) (ko00020);; Pyruvate metabolism (ko00620);; Carbon fixation in photosynthetic organisms (ko00710);; Carbon metabolism (ko01200)	--	--	Phosphoenolpyruvate carboxykinase	Phosphoenolpyruvate carboxykinase (ATP) 1 OS=Arabidopsis thaliana OX=3702 GN=PCK1 PE=1 SV=1	C	Energy production and conversion	Phosphoenolpyruvate carboxykinase (ATP) [Vitis vinifera]	molecular function: catalytic activity (GO:0003824);; molecular function: binding (GO:0005488);; cellular component: cell (GO:0005623);; cellular component: cell part (GO:0044464);; biological process: metabolic process (GO:0008152);; biological process: single-organism process (GO:0044699)
VIT_00s2015g00010	VIT_00s2015g00010	2.14958	4.20005	3.24924	10.2643	8.36725	11.9446	11.6053	8.83219	6.76387	7.80899	12.9943	8.16954	1.10914	1.65964	1.41624	1.13417	2.04696	2.50311	0.713148	0	0.282447	0.288641	0.381032	0.109753	1.6656	up	0.0957696	normal	0.513495	normal	--	--	--	--	Cellular Component: integral component of membrane (GO:0016021);;	--	--	--	--	--	--	R	General function prediction only	putative F-box/LRR-repeat protein 23 [Vitis vinifera]	cellular component: membrane (GO:0016020);; cellular component: membrane part (GO:0044425)
VIT_00s2015g00020	VIT_00s2015g00020	5.56314	5.07733	7.20478	14.3223	7.73948	13.1475	15.59	16.7445	10.238	14.4238	13.2877	12.8559	4.84117	6.01734	7.03554	4.90639	7.0526	3.57628	5.00304	2.84989	2.33635	4.16978	2.01334	3.00616	0.968271	up	-0.0603967	normal	-0.142427	normal	-0.119824	normal	--	--	--	--	--	--	--	--	--	R	General function prediction only	PREDICTED: putative F-box/LRR-repeat protein 19 [Vitis vinifera]	--
VIT_00s2032g00010	VIT_00s2032g00010	6.39379	8.33967	9.57876	2.80486	3.3287	4.29606	1.15921	0.392672	0.657017	0.899236	1.25343	0.150384	0.219375	0	0	0.14853	0	0	0	0	0.234778	0	0.210607	0	-1.21771	down	--	--	--	--	--	--	--	--	--	--	--	--	--	--	--	R	General function prediction only	hypothetical protein VITISV_043140 [Vitis vinifera]	--
VIT_00s2077g00020	VIT_00s2077g00020	0.437211	0.605285	0.352427	0	0.46315	0.384955	1.20542	0.745513	0.79645	0.263893	0.434133	0.30931	0	0	0.274715	0.194195	0.144175	0.375768	0.037214	0.144816	0.185063	0	0	0	--	--	-1.40103	down	--	--	--	--	[G]	Carbohydrate transport and metabolism	Molecular Function: catalytic activity (GO:0003824);;	K06617|5.8e-88|jre:109022202|K06617 raffinose synthase [EC:2.4.1.82] | (RefSeq) probable galactinol--sucrose galactosyltransferase 2	Galactose metabolism (ko00052)	--	--	Raffinose synthase or seed imbibition protein Sip1	Probable galactinol--sucrose galactosyltransferase 2 OS=Arabidopsis thaliana OX=3702 GN=RFS2 PE=2 SV=2	R	General function prediction only	PREDICTED: probable galactinol--sucrose galactosyltransferase 2 [Vitis vinifera]	molecular function: catalytic activity (GO:0003824)
VIT_00s2086g00010	VIT_00s2086g00010	215.039	285.964	258.909	486.106	353.633	389.048	281.443	341.144	110.715	124.079	343.751	523.703	19.7252	23.562	42.3796	30.1414	42.8068	45.706	9.72204	7.78795	6.75478	17.5304	10.4781	11.3209	0.684224	up	0.431056	normal	0.546567	normal	0.728301	up	[Q]	Secondary metabolites biosynthesis, transport and catabolism	Molecular Function: metal ion binding (GO:0046872);; Molecular Function: dioxygenase activity (GO:0051213);;	K05933|5.7e-115|vvi:100232928|K05933 aminocyclopropanecarboxylate oxidase [EC:1.14.17.4] | (RefSeq) ACO1; 1-aminocyclopropane-1-carboxylate oxidase	Cysteine and methionine metabolism (ko00270)	[QR]	Secondary metabolites biosynthesis, transport and catabolism;; General function prediction only	2OG-Fe(II) oxygenase superfamily	1-aminocyclopropane-1-carboxylate oxidase OS=Actinidia deliciosa OX=3627 GN=ACO PE=2 SV=1	R	General function prediction only	PREDICTED: 1-aminocyclopropane-1-carboxylate oxidase [Vitis vinifera]	molecular function: binding (GO:0005488);; molecular function: catalytic activity (GO:0003824);; biological process: metabolic process (GO:0008152);; biological process: single-organism process (GO:0044699)
VIT_00s2188g00010	VIT_00s2188g00010	24.0754	19.6528	27.4045	13.0205	14.9304	22.4807	35.9115	34.1795	40.4031	26.2363	27.201	32.2716	5.58686	6.40456	8.20957	5.93704	7.95528	7.96712	2.26407	1.00707	2.12032	1.69068	9.11765	2.52497	-0.504595	normal	-0.370232	normal	0.18656	normal	1.3049	up	[G]	Carbohydrate transport and metabolism	Cellular Component: integral component of membrane (GO:0016021);; Molecular Function: transmembrane transporter activity (GO:0022857);;	K14445|2.5e-245|vvi:100854531|K14445 solute carrier family 13 (sodium-dependent dicarboxylate transporter), member 2/3/5 | (RefSeq) tonoplast dicarboxylate transporter	--	[P]	Inorganic ion transport and metabolism	Sodium:sulfate symporter transmembrane region	Tonoplast dicarboxylate transporter OS=Arabidopsis thaliana OX=3702 GN=TDT PE=2 SV=2	P	Inorganic ion transport and metabolism	unnamed protein product, partial [Vitis vinifera]	cellular component: membrane (GO:0016020);; cellular component: membrane part (GO:0044425);; molecular function: transporter activity (GO:0005215);; biological process: localization (GO:0051179)
VIT_00s2364g00010	VIT_00s2364g00010	6.09408	6.44932	3.80875	10.8355	10.6725	9.99267	42.8595	25.2671	24.9247	23.0863	20.0012	14.6119	36.1601	40.3015	18.1351	23.1406	17.0205	45.2429	30.0511	39.2248	46.6952	42.6076	37.1378	37.9475	0.940793	up	-0.685198	normal	-0.0715124	normal	0.059745	normal	--	--	Molecular Function: ubiquitin-protein transferase activity (GO:0004842);; Cellular Component: nucleus (GO:0005634);; Cellular Component: cytoplasm (GO:0005737);;	K10260|1.3e-18|ota:OT_ostta09g00430|K10260 F-box and WD-40 domain protein 7 | (RefSeq) WD40/YVTN repeat-like-containing domain	Ubiquitin mediated proteolysis (ko04120)	[S]	Function unknown	U-box domain	U-box domain-containing protein 8 OS=Arabidopsis thaliana OX=3702 GN=PUB8 PE=2 SV=1	O	Posttranslational modification, protein turnover, chaperones	PREDICTED: U-box domain-containing protein 8 [Vitis vinifera]	molecular function: catalytic activity (GO:0003824);; cellular component: cell (GO:0005623);; cellular component: organelle (GO:0043226);; cellular component: cell part (GO:0044464)
VIT_00s2393g00010	VIT_00s2393g00010	16.3401	13.0534	11.6181	26.911	19.0809	19.8157	20.0762	23.8902	15.2749	25.093	16.1891	23.5384	16.1676	19.3888	22.3566	16.9627	23.1841	14.1877	24.2448	27.3738	29.9046	26.1381	24.4703	20.4009	0.67601	up	0.137308	normal	-0.0289675	normal	-0.165001	normal	--	--	Biological Process: regulation of transcription, DNA-templated (GO:0006355);; Molecular Function: zinc ion binding (GO:0008270);; Molecular Function: sequence-specific DNA binding (GO:0043565);;	--	--	[K]	Transcription	--	GATA transcription factor 26 OS=Arabidopsis thaliana OX=3702 GN=GATA26 PE=2 SV=1	K	Transcription	PREDICTED: GATA transcription factor 26, partial [Vitis vinifera]	biological process: biological regulation (GO:0065007);; molecular function: binding (GO:0005488)
VIT_00s2507g00010	VIT_00s2507g00010	8.01702	5.87841	8.75699	18.2109	13.127	12.6735	16.4064	19.0893	8.13515	13.3476	16.7723	12.7205	5.77735	8.16608	8.74966	5.17616	6.15956	6.8557	6.14876	4.00837	4.60678	8.48255	4.04764	5.90642	0.944568	up	-0.0138229	normal	-0.246656	normal	0.358624	normal	--	--	--	--	--	--	--	--	--	R	General function prediction only	PREDICTED: F-box protein FBW2 isoform X1 [Vitis vinifera]	--
VIT_00s2547g00010	VIT_00s2547g00010	11.0306	12.3377	11.3689	5.96279	8.25571	6.20445	1.16321	13.1919	1.1883	1.54078	2.35416	5.97343	5.81299	4.29579	5.07921	2.56476	2.61614	2.49642	4.46996	2.72383	5.36808	2.93751	3.4112	4.45564	-0.772862	down	-0.622441	normal	-0.91792	down	-0.176862	normal	--	--	--	--	--	--	--	--	--	S	Function unknown	PREDICTED: probable WRKY transcription factor 21 [Vitis vinifera]	--
VIT_00s2563g00010	VIT_00s2563g00010	197.007	51.4011	91.1742	62.6886	61.8204	48.8965	100.161	115.59	111.048	58.5796	122.579	147.301	47.5769	89.7109	49.9688	43.3116	62.624	36.6694	55.7627	35.9296	51.153	81.7344	46.992	33.7646	-0.974684	down	-0.00143633	normal	-0.337596	normal	0.223696	normal	[M]	Cell wall/membrane/envelope biogenesis	Cellular Component: integral component of membrane (GO:0016021);;	K20890|1.4e-10|jcu:105629152|K20890 xylan alpha-glucuronosyltransferase [EC:2.4.1.-] | (RefSeq) putative UDP-glucuronate:xylan alpha-glucuronosyltransferase 3 isoform X1	--	[G]	Carbohydrate transport and metabolism	--	Putative glucuronosyltransferase PGSIP8 OS=Arabidopsis thaliana OX=3702 GN=PGSIP8 PE=2 SV=1	G	Carbohydrate transport and metabolism	unnamed protein product, partial [Vitis vinifera]	cellular component: membrane (GO:0016020);; cellular component: membrane part (GO:0044425)
VIT_00s2576g00010	VIT_00s2576g00010	131.723	215.468	184.616	320.724	220.755	361.503	535.399	259.436	448.892	765.895	421.031	256.556	874.778	888.244	902.089	921.317	931.527	961.663	934.325	1008.7	866.067	889.156	969.306	1301.59	0.755592	up	0.221826	normal	0.146365	normal	0.202101	normal	[C]	Energy production and conversion	Molecular Function: phosphoenolpyruvate carboxykinase (ATP) activity (GO:0004612);; Molecular Function: ATP binding (GO:0005524);; Cellular Component: cytosol (GO:0005829);; Biological Process: gluconeogenesis (GO:0006094);;	K01610|2.3e-128|vvi:100256754|K01610 phosphoenolpyruvate carboxykinase (ATP) [EC:4.1.1.49] | (RefSeq) phosphoenolpyruvate carboxykinase [ATP]	Glycolysis / Gluconeogenesis (ko00010);; Citrate cycle (TCA cycle) (ko00020);; Pyruvate metabolism (ko00620);; Carbon fixation in photosynthetic organisms (ko00710);; Carbon metabolism (ko01200)	--	--	Phosphoenolpyruvate carboxykinase	Phosphoenolpyruvate carboxykinase (ATP) OS=Cucumis sativus OX=3659 GN=PCK PE=2 SV=1	C	Energy production and conversion	PREDICTED: phosphoenolpyruvate carboxykinase [ATP] [Vitis vinifera]	molecular function: catalytic activity (GO:0003824);; molecular function: binding (GO:0005488);; cellular component: cell (GO:0005623);; cellular component: cell part (GO:0044464);; biological process: metabolic process (GO:0008152);; biological process: single-organism process (GO:0044699)
VIT_00s2579g00010	VIT_00s2579g00010	14.7339	18.95	22.2098	28.0707	25.7881	31.1301	26.7677	23.9525	24.5865	26.578	32.8517	23.1154	36.2333	32.5527	31.7936	31.294	28.8049	33.0719	39.8847	39.5135	46.1827	36.8372	40.6853	41.7294	0.594572	up	0.135363	normal	-0.042305	normal	-0.0412105	normal	[HE]	Coenzyme transport and metabolism;; Amino acid transport and metabolism	Molecular Function: O-phospho-L-serine:2-oxoglutarate aminotransferase activity (GO:0004648);; Cellular Component: cytoplasm (GO:0005737);; Biological Process: L-serine biosynthetic process (GO:0006564);; Cellular Component: chloroplast stroma (GO:0009570);; Molecular Function: pyridoxal phosphate binding (GO:0030170);;	K00831|3.2e-248|vvi:100854216|K00831 phosphoserine aminotransferase [EC:2.6.1.52] | (RefSeq) phosphoserine aminotransferase 2, chloroplastic	Glycine, serine and threonine metabolism (ko00260);; Cysteine and methionine metabolism (ko00270);; Vitamin B6 metabolism (ko00750);; Carbon metabolism (ko01200);; Biosynthesis of amino acids (ko01230)	[HE]	Coenzyme transport and metabolism;; Amino acid transport and metabolism	Aminotransferase class-V	Phosphoserine aminotransferase 2, chloroplastic OS=Arabidopsis thaliana OX=3702 GN=PSAT2 PE=1 SV=1	E	Amino acid transport and metabolism	PREDICTED: phosphoserine aminotransferase 2, chloroplastic [Vitis vinifera]	molecular function: catalytic activity (GO:0003824);; cellular component: cell (GO:0005623);; cellular component: cell part (GO:0044464);; biological process: metabolic process (GO:0008152);; biological process: cellular process (GO:0009987);; biological process: single-organism process (GO:0044699);; cellular component: organelle (GO:0043226);; cellular component: organelle part (GO:0044422);; m…
VIT_00s2776g00010	VIT_00s2776g00010	10.0137	3.33179	4.57681	3.49243	3.5039	2.58668	1.79673	5.51093	1.0896	0.734949	1.29332	1.69881	9.98794	10.9123	9.59504	8.78046	8.01181	8.48323	8.1766	10.5	7.94227	10.175	9.24499	7.8183	-0.907879	down	-1.13998	normal	-0.203881	normal	0.0631659	normal	[T]	Signal transduction mechanisms	Molecular Function: protein serine/threonine kinase activity (GO:0004674);; Molecular Function: ATP binding (GO:0005524);; Cellular Component: plasma membrane (GO:0005886);; Biological Process: protein phosphorylation (GO:0006468);; Cellular Component: integral component of membrane (GO:0016021);; Biological Process: recognition of pollen (GO:0048544);;	K24104|2.7e-80|thj:104799061|K24104 GPN-loop GTPase | (RefSeq) LOW QUALITY PROTEIN: uncharacterized protein LOC104799061	--	--	--	Protein tyrosine and serine/threonine kinase	G-type lectin S-receptor-like serine/threonine-protein kinase SD1-13 OS=Arabidopsis thaliana OX=3702 GN=SD113 PE=1 SV=2	--	--	G-type lectin S-receptor-like serine/threonine-protein kinase At1g11300 [Vitis riparia]	molecular function: catalytic activity (GO:0003824);; biological process: metabolic process (GO:0008152);; biological process: cellular process (GO:0009987);; molecular function: binding (GO:0005488);; cellular component: cell (GO:0005623);; cellular component: membrane (GO:0016020);; cellular component: cell part (GO:0044464);; cellular component: membrane part (GO:0044425);; biological process:…
VIT_00s2840g00010	VIT_00s2840g00010	121.556	220.625	202.156	360.892	266.571	427.99	676.789	287.418	542.184	855.003	492.2	252.818	1106.46	1178.14	1268.66	1117.77	1156.19	1098.69	1102.43	1219.87	972.298	1162.7	1375.13	1672.07	0.946302	up	0.0938577	normal	-0.00825768	normal	0.383477	normal	--	--	--	--	--	--	--	--	--	C	Energy production and conversion	unnamed protein product, partial [Vitis vinifera]	--
VIT_00s2851g00010	VIT_00s2851g00010	18.9066	43.7205	43.0356	43.6624	16.7189	34.102	35.9584	18.6268	36.1544	26.1075	42.6773	27.846	53.2632	74.4886	83.1374	16.1808	49.1322	39.9081	61.3191	16.5319	40.9507	21.809	63.8849	66.0068	-0.172033	normal	0.0823646	normal	-0.932104	down	0.37454	normal	--	--	Molecular Function: Hsp90 protein binding (GO:0051879);;	K09553|2.8e-119|vvi:100854305|K09553 stress-induced-phosphoprotein 1 | (RefSeq) hsp70-Hsp90 organizing protein 3-like	--	[O]	Posttranslational modification, protein turnover, chaperones	Tetratricopeptide repeat	Hsp70-Hsp90 organizing protein 2 OS=Arabidopsis thaliana OX=3702 GN=HOP2 PE=1 SV=1	O	Posttranslational modification, protein turnover, chaperones	PREDICTED: hsp70-Hsp90 organizing protein 3-like [Vitis vinifera]	molecular function: binding (GO:0005488)
VIT_01s0010g00020	VIT_01s0010g00020	7.60156	6.75338	7.56349	17.0895	17.2684	14.5204	157.263	17.5961	180.868	138.576	52.0772	7.14572	66.5404	52.629	87.3944	66.0168	95.0413	56.8889	37.5048	24.3748	16.7482	61.5546	53.3385	61.9986	1.14708	up	-0.840047	normal	0.142344	normal	1.19573	up	[L]	Replication, recombination and repair	Biological Process: base-excision repair (GO:0006284);; Molecular Function: DNA-3-methyladenine glycosylase activity (GO:0008725);;	K01246|1.3e-225|vvi:100256507|K01246 DNA-3-methyladenine glycosylase I [EC:3.2.2.20] | (RefSeq) uncharacterized LOC100256507	Base excision repair (ko03410)	--	--	Methyladenine glycosylase	--	L	Replication, recombination and repair	PREDICTED: uncharacterized protein LOC100256507 [Vitis vinifera]	biological process: metabolic process (GO:0008152);; biological process: cellular process (GO:0009987);; biological process: response to stimulus (GO:0050896);; molecular function: catalytic activity (GO:0003824)
VIT_01s0010g00240	VIT_01s0010g00240	12.9423	16.4024	15.3639	10.9741	13.6091	10.0661	18.3492	16.415	24.9282	21.75	14.0596	20.1978	69.7523	49.5146	90.7955	68.8715	76.0018	66.465	22.5063	19.0569	14.7735	24.3345	45.79	26.6514	-0.375871	normal	-0.0957626	normal	0.0791859	normal	0.796163	up	[F]	Nucleotide transport and metabolism	Molecular Function: CTP synthase activity (GO:0003883);; Molecular Function: ATP binding (GO:0005524);; Biological Process: CTP biosynthetic process (GO:0006241);; Biological Process: glutamine metabolic process (GO:0006541);; Biological Process: pyrimidine nucleobase biosynthetic process (GO:0019856);; Molecular Function: identical protein binding (GO:0042802);; Biological Process: 'de novo' CTP…	K01937|0.0e+00|vvi:100249622|K01937 CTP synthase [EC:6.3.4.2] | (RefSeq) CTP synthase 1	Pyrimidine metabolism (ko00240)	[F]	Nucleotide transport and metabolism	CTP synthase N-terminus	--	F	Nucleotide transport and metabolism	PREDICTED: CTP synthase 1 [Vitis vinifera]	molecular function: catalytic activity (GO:0003824);; molecular function: binding (GO:0005488);; biological process: metabolic process (GO:0008152);; biological process: cellular process (GO:0009987);; biological process: single-organism process (GO:0044699)
VIT_01s0010g00330	VIT_01s0010g00330	3.16826	2.79666	2.87059	6.37881	5.28486	5.42579	6.39181	5.10254	2.59609	3.62044	4.96528	3.71889	1.59813	1.36475	2.62911	1.06673	2.13137	1.75574	0.999932	0.561644	0.676176	0.619079	0.32363	1.15075	0.941988	up	-0.189346	normal	-0.0975251	normal	-0.0563097	normal	--		Molecular Function: protein kinase activity (GO:0004672);; Molecular Function: ATP binding (GO:0005524);; Cellular Component: plasma membrane (GO:0005886);; Biological Process: hormone-mediated signaling pathway (GO:0009755);; Cellular Component: integral component of membrane (GO:0016021);;	K00924|1.9e-128|jcu:105635320|K00924 kinase [EC:2.7.1.-] | (RefSeq) receptor protein kinase CLAVATA1	--	--	--	Protein kinase domain	Leucine-rich repeat receptor-like serine/threonine-protein kinase BAM3 OS=Arabidopsis thaliana OX=3702 GN=BAM3 PE=1 SV=3	T	Signal transduction mechanisms	PREDICTED: leucine-rich repeat receptor-like serine/threonine-protein kinase BAM3 [Vitis vinifera]	molecular function: catalytic activity (GO:0003824);; biological process: metabolic process (GO:0008152);; biological process: cellular process (GO:0009987);; molecular function: binding (GO:0005488);; cellular component: cell (GO:0005623);; cellular component: membrane (GO:0016020);; cellular component: cell part (GO:0044464);; biological process: signaling (GO:0023052);; biological process: sin…
VIT_01s0010g00380	VIT_01s0010g00380	1.11464	1.15128	0.975492	0.603138	0.221514	0.443046	0.08809	0.295235	0.104882	0.04049	0.193757	0.209491	0.434711	0.217314	0.136338	0.172566	0.178788	0.011668	0.033507	0	0.038662	0.142698	0.120029	0.125886	-1.35486	down	--	--	--	--	--	--	--		Molecular Function: protein serine/threonine kinase activity (GO:0004674);; Molecular Function: ATP binding (GO:0005524);; Cellular Component: plasma membrane (GO:0005886);; Cellular Component: integral component of membrane (GO:0016021);;	K00924|9.2e-67|aly:9323677|K00924 kinase [EC:2.7.1.-] | (RefSeq) receptor protein kinase CLAVATA1	--	--	--	Leucine rich repeat	LRR receptor-like serine/threonine-protein kinase GSO1 OS=Arabidopsis thaliana OX=3702 GN=GSO1 PE=1 SV=1	T	Signal transduction mechanisms	PREDICTED: LRR receptor-like serine/threonine-protein kinase GSO1 isoform X1 [Vitis vinifera]	molecular function: catalytic activity (GO:0003824);; biological process: metabolic process (GO:0008152);; biological process: cellular process (GO:0009987);; molecular function: binding (GO:0005488);; cellular component: cell (GO:0005623);; cellular component: membrane (GO:0016020);; cellular component: cell part (GO:0044464);; cellular component: membrane part (GO:0044425)
VIT_01s0010g00710	VIT_01s0010g00710	4.84005	4.61483	2.59503	2.18594	2.35207	1.1183	0.758922	4.80865	1.22613	0.775441	1.36139	5.78888	1.28087	1.16066	0.588334	0.885885	0.340645	0.701576	0.621155	0.324082	0.573594	0.528795	0.659163	0.457272	-1.09286	down	0.222371	normal	-0.585677	normal	0.144473	normal	[J]	Translation, ribosomal structure and biogenesis	Molecular Function: ubiquitin-protein transferase activity (GO:0004842);;	K08332|1.3e-47|dzi:111310004|K08332 vacuolar protein 8 | (RefSeq) U-box domain-containing protein 44-like	--	[S]	Function unknown	Armadillo/beta-catenin-like repeat	Putative U-box domain-containing protein 42 OS=Arabidopsis thaliana OX=3702 GN=PUB42 PE=3 SV=1	S	Function unknown	PREDICTED: putative U-box domain-containing protein 42 isoform X2 [Vitis vinifera]	molecular function: catalytic activity (GO:0003824)
VIT_01s0010g00920	VIT_01s0010g00920	13.5901	16.0539	10.6078	5.40311	8.46002	7.6717	1.1002	3.39445	2.35303	2.46162	2.53235	3.93297	2.04724	1.78037	0.911272	1.32975	1.36355	1.3209	0.955078	1.07316	0.705241	1.15394	0.8624	1.03602	-0.905479	down	0.389803	normal	-0.174362	normal	0.1917	normal	[O]	Posttranslational modification, protein turnover, chaperones	Molecular Function: ATP binding (GO:0005524);; Biological Process: protein refolding (GO:0042026);;	K04077|0.0e+00|vvi:100251252|K04077 chaperonin GroEL | (RefSeq) chaperonin 60 subunit beta 4, chloroplastic	RNA degradation (ko03018)	[O]	Posttranslational modification, protein turnover, chaperones	TCP-1/cpn60 chaperonin family	Chaperonin 60 subunit beta 4, chloroplastic OS=Arabidopsis thaliana OX=3702 GN=CPN60B4 PE=1 SV=1	O	Posttranslational modification, protein turnover, chaperones	PREDICTED: chaperonin 60 subunit beta 4, chloroplastic [Vitis vinifera]	molecular function: binding (GO:0005488);; biological process: cellular process (GO:0009987)
VIT_01s0010g01170	VIT_01s0010g01170	20.1422	18.3273	16.9114	11.8049	11.3589	11.3103	6.19809	9.05633	10.6854	6.15196	7.7443	14.4905	2.50792	3.45918	3.2034	2.20392	4.14466	2.18997	0.654119	0.307669	0.646108	0.841113	0.92183	2.80564	-0.690125	down	0.121596	normal	-0.0404565	normal	--	--	[S]	Function unknown	Cellular Component: chloroplast thylakoid membrane (GO:0009535);; Biological Process: cytochrome b6f complex assembly (GO:0010190);; Cellular Component: integral component of membrane (GO:0016021);;	K02221|1.0e-18|cre:CHLREDRAFT_205830|K02221 YggT family protein | (RefSeq) CCB3; CPLD43 protein required for cyt b6 assembly	--	--	--	YGGT family	Protein COFACTOR ASSEMBLY OF COMPLEX C SUBUNIT B CCB3, chloroplastic OS=Arabidopsis thaliana OX=3702 GN=CCB3 PE=1 SV=1	S	Function unknown	PREDICTED: uncharacterized protein LOC100244373 isoform X1 [Vitis vinifera]	cellular component: cell (GO:0005623);; cellular component: membrane (GO:0016020);; cellular component: organelle (GO:0043226);; cellular component: organelle part (GO:0044422);; cellular component: cell part (GO:0044464);; biological process: cellular process (GO:0009987);; biological process: cellular component organization or biogenesis (GO:0071840);; cellular component: membrane part (GO:0044…
VIT_01s0010g01390	VIT_01s0010g01390	16.027	23.5923	24.7201	42.9324	44.6294	45.9336	22.259	15.4708	23.4959	26.7639	22.6731	14.7302	15.2031	10.8754	14.9344	12.4658	14.1784	11.0027	4.38297	2.11285	1.60529	1.3333	5.80511	4.77797	1.04305	up	0.0709964	normal	-0.0584894	normal	0.565741	normal	--	--	--	--	--	--	--	NPH3 family	BTB/POZ domain-containing protein At3g19850 OS=Arabidopsis thaliana OX=3702 GN=At3g19850 PE=2 SV=1	R	General function prediction only	PREDICTED: BTB/POZ domain-containing protein At3g19850 [Vitis vinifera]	--
VIT_01s0010g01570	VIT_01s0010g01570	0	0	0.030183	0.335941	0.090938	0.148318	0.572527	0.079245	0.436618	0.477954	0.366743	0.401797	0.696153	0.519069	0.486239	1.19162	0.750224	1.40734	1.15613	2.72292	0.729749	0.183638	1.86632	1.69949	--	--	--	--	1.03593	up	-0.290716	normal	--	--	Molecular Function: zinc ion binding (GO:0008270);; Biological Process: RNA modification (GO:0009451);; Cellular Component: chloroplast (GO:0009507);; Biological Process: cytidine to uridine editing (GO:0016554);; Cellular Component: intracellular membrane-bounded organelle (GO:0043231);; Biological Process: chloroplast RNA modification (GO:1900865);;	K23541|4.5e-117|pda:103710599|K23541 Ca2+/H+ antiporter, TMEM165/GDT1 family | (RefSeq) pentatricopeptide repeat-containing protein At5g04780, mitochondrial-like	--	[R]	General function prediction only	PPR repeat	Pentatricopeptide repeat-containing protein At5g66520 OS=Arabidopsis thaliana OX=3702 GN=PCMP-H61 PE=2 SV=1	R	General function prediction only	unnamed protein product, partial [Vitis vinifera]	molecular function: binding (GO:0005488);; biological process: metabolic process (GO:0008152);; biological process: cellular process (GO:0009987);; cellular component: cell (GO:0005623);; cellular component: organelle (GO:0043226);; cellular component: cell part (GO:0044464)
VIT_01s0010g01830	VIT_01s0010g01830	3.26037	2.39284	1.86395	7.97616	4.81575	8.56863	7.41441	8.08541	5.52754	7.46315	6.46934	4.58329	1.89048	2.2955	2.81642	1.96724	3.20505	2.09746	4.34321	2.39617	2.28515	3.18519	1.80856	3.32552	1.50169	up	-0.170323	normal	0.12144	normal	-0.0818012	normal	[L]	Replication, recombination and repair	Molecular Function: RNA binding (GO:0003723);; Molecular Function: ATP binding (GO:0005524);;	K10706|0.0e+00|vvi:100855072|K10706 senataxin [EC:3.6.4.-] | (RefSeq) uncharacterized LOC100855072	--	[A]	RNA processing and modification	AAA domain	Regulator of nonsense transcripts 1 homolog OS=Arabidopsis thaliana OX=3702 GN=UPF1 PE=1 SV=2	A	RNA processing and modification	PREDICTED: uncharacterized protein LOC100265010 [Vitis vinifera]	molecular function: binding (GO:0005488)
VIT_01s0010g01840	VIT_01s0010g01840	16.1895	8.67791	10.4608	23.2652	10.9783	13.6569	15.3871	39.449	22.8777	17.4666	23.1148	29.821	15.4193	30.6723	15.9234	20.945	15.1272	21.1456	16.0022	10.5633	8.66797	36.928	31.6324	26.2546	0.430565	normal	-0.135291	normal	-0.0518343	normal	1.45468	up	--	--	--	--	--	--	--	GRAM domain	GEM-like protein 5 OS=Arabidopsis thaliana OX=3702 GN=At5g13200 PE=1 SV=1	S	Function unknown	GEM-like protein 5 [Vitis vinifera]	--
VIT_01s0010g01850	VIT_01s0010g01850	5.46732	4.07006	3.55927	10.4234	6.61987	9.66309	12.1477	13.0392	7.99461	9.76906	10.3478	10.7357	5.16233	5.62085	6.50568	5.82982	5.81035	5.12195	5.88389	4.73904	4.68803	6.19587	4.81231	5.86082	1.02214	up	-0.0990591	normal	0.021815	normal	0.174	normal	[L]	Replication, recombination and repair	Molecular Function: RNA binding (GO:0003723);; Molecular Function: ATP binding (GO:0005524);;	K10706|0.0e+00|vvi:100855072|K10706 senataxin [EC:3.6.4.-] | (RefSeq) uncharacterized LOC100855072	--	[A]	RNA processing and modification	AAA domain	Regulator of nonsense transcripts 1 homolog OS=Arabidopsis thaliana OX=3702 GN=UPF1 PE=1 SV=2	A	RNA processing and modification	unnamed protein product, partial [Vitis vinifera]	molecular function: binding (GO:0005488)
VIT_01s0010g01870	VIT_01s0010g01870	24.8459	34.3002	23.8981	16.2756	9.11266	11.2259	2.62196	15.1831	2.87201	2.66981	8.07556	24.9487	3.99755	1.81807	1.70398	2.4543	1.44312	4.15202	1.43891	1.46186	2.08965	2.03113	1.48028	2.32797	-1.18611	down	0.787897	normal	0.173459	normal	0.256836	normal	--	--	Cellular Component: plasma membrane (GO:0005886);; Cellular Component: integral component of membrane (GO:0016021);;	K20855|2.1e-27|dzi:111275668|K20855 beta-1,3-galactosyltransferase 1/2/3/4/5/7/8 [EC:2.4.1.-] | (RefSeq) probable beta-1,3-galactosyltransferase 4 isoform X1	--	--	--	Domain of unknown function (DUF588)	CASP-like protein 2A1 OS=Vitis vinifera OX=29760 GN=VIT_01s0010g01870 PE=2 SV=1	S	Function unknown	PREDICTED: CASP-like protein 2A1 [Vitis vinifera]	cellular component: cell (GO:0005623);; cellular component: membrane (GO:0016020);; cellular component: cell part (GO:0044464);; cellular component: membrane part (GO:0044425)
VIT_01s0010g01900	VIT_01s0010g01900	13.5681	20.8281	12.7853	7.01163	12.143	10.1027	3.62263	3.85792	4.75842	2.38444	3.13798	6.38138	1.34125	0.783119	2.26586	2.60394	3.45762	3.76134	1.14741	0.488104	0.61218	0.484883	0.698187	0.747307	-0.693443	down	-0.0575033	normal	1.23424	up	--	--	--	--	Molecular Function: molecular_function (GO:0003674);; Molecular Function: nucleic acid binding (GO:0003676);; Molecular Function: RNA binding (GO:0003723);; Molecular Function: catalytic activity (GO:0003824);; Molecular Function: nuclease activity (GO:0004518);; Molecular Function: endonuclease activity (GO:0004519);; Molecular Function: binding (GO:0005488);; Cellular Component: cellular_compon…	--	--	[R]	General function prediction only	PPR repeat family	Pentatricopeptide repeat-containing protein At5g13770, chloroplastic OS=Arabidopsis thaliana OX=3702 GN=At5g13770 PE=2 SV=1	R	General function prediction only	unnamed protein product, partial [Vitis vinifera]	molecular function: binding (GO:0005488);; molecular function: catalytic activity (GO:0003824);; biological process: metabolic process (GO:0008152);; biological process: cellular process (GO:0009987);; cellular component: cell (GO:0005623);; cellular component: cell part (GO:0044464);; biological process: cellular component organization or biogenesis (GO:0071840);; cellular component: organelle (…
VIT_01s0010g02030	VIT_01s0010g02030	161.243	199.62	229.696	567.136	432.586	402.499	1887.16	525.521	1565.99	2000.41	735.825	487.556	4867.14	4450.96	3991.68	4367.28	4869.71	4578.16	4315.49	4405.75	3891.19	4518.51	4348.32	4259.56	1.23615	up	-0.298442	normal	0.119283	normal	0.0884396	normal	--	--	Biological Process: defense response (GO:0006952);;	--	--	--	--	Gamma-thionin family	Defensin-like protein OS=Petunia integrifolia OX=4103 PE=2 SV=1	R	General function prediction only	PREDICTED: defensin Ec-AMP-D2 [Vitis vinifera]	biological process: response to stimulus (GO:0050896)
VIT_01s0010g02210	VIT_01s0010g02210	49.3205	39.8421	40.1921	72.018	59.5178	64.5427	82.5326	60.5439	71.4576	72.0711	62.5204	58.6811	63.3549	60.6656	59.5244	54.5656	49.981	45.7653	51.2247	49.8208	54.0185	55.4229	50.4607	57.8896	0.592724	up	-0.150013	normal	-0.223566	normal	0.113896	normal	[T]	Signal transduction mechanisms	Molecular Function: protein kinase activity (GO:0004672);; Molecular Function: ATP binding (GO:0005524);; Cellular Component: integral component of membrane (GO:0016021);;	K16224|4.4e-106|eus:EUTSA_v10023115mg|K16224 senescence-induced receptor-like serine/threonine-protein kinase | (RefSeq) hypothetical protein	MAPK signaling pathway - plant (ko04016);; Plant-pathogen interaction (ko04626)	--	--	Malectin-like domain	Probable LRR receptor-like serine/threonine-protein kinase At1g67720 OS=Arabidopsis thaliana OX=3702 GN=At1g67720 PE=1 SV=1	T	Signal transduction mechanisms	unnamed protein product, partial [Vitis vinifera]	molecular function: catalytic activity (GO:0003824);; biological process: metabolic process (GO:0008152);; biological process: cellular process (GO:0009987);; molecular function: binding (GO:0005488);; cellular component: membrane (GO:0016020);; cellular component: membrane part (GO:0044425)
VIT_01s0010g02440	VIT_01s0010g02440	2.11982	2.37063	2.5278	1.2079	2.68655	0.433823	0.444679	5.1676	2.32363	0.697488	0.163062	7.04436	1.20173	1.42349	0.376413	0.339627	2.82114	1.98926	0.577175	1.6038	1.91467	0.419458	1.04717	0.324042	-0.705991	normal	-0.0199426	normal	0.830948	normal	-1.16679	down	[V]	Defense mechanisms	Cellular Component: plant-type vacuole (GO:0000325);; Molecular Function: ATP binding (GO:0005524);; Cellular Component: vacuolar membrane (GO:0005774);; Cellular Component: membrane (GO:0016020);; Cellular Component: integral component of membrane (GO:0016021);; Molecular Function: ATPase activity (GO:0016887);; Molecular Function: ATPase activity, coupled to transmembrane movement of substances…	K05666|1.1e-251|cic:CICLE_v10007266mg|K05666 ATP-binding cassette, subfamily C (CFTR/MRP), member 2 | (RefSeq) hypothetical protein	ABC transporters (ko02010)	[Q]	Secondary metabolites biosynthesis, transport and catabolism	ABC transporter	ABC transporter C family member 3 OS=Arabidopsis thaliana OX=3702 GN=ABCC3 PE=1 SV=1	V	Defense mechanisms	unnamed protein product, partial [Vitis vinifera]	cellular component: cell (GO:0005623);; cellular component: organelle (GO:0043226);; cellular component: cell part (GO:0044464);; molecular function: binding (GO:0005488);; cellular component: membrane (GO:0016020);; cellular component: organelle part (GO:0044422);; cellular component: membrane part (GO:0044425);; molecular function: catalytic activity (GO:0003824);; molecular function: transport…
VIT_01s0010g02560	VIT_01s0010g02560	0	0	0	0	0	0	0	0	0	0	0	0	0.957959	0.94365	0.924613	2.35152	0.375358	0.847702	0.708914	0.746217	0.191016	0.959561	1.62567	1.19451	--	--	--	--	0.392427	normal	1.17774	up	--	--	Cellular Component: nucleus (GO:0005634);;	--	--	--	--	Remorin, C-terminal region	--	S	Function unknown	PREDICTED: uncharacterized protein LOC100853782 [Vitis vinifera]	cellular component: cell (GO:0005623);; cellular component: organelle (GO:0043226);; cellular component: cell part (GO:0044464)
VIT_01s0010g03320	VIT_01s0010g03320	13.3509	15.2007	11.0192	8.27504	7.30119	10.1306	6.5785	9.05245	5.72048	4.72326	7.372	9.10021	7.64393	6.00361	8.15578	4.72517	7.17953	7.98918	7.91954	6.799	7.75618	5.24587	7.57103	6.97955	-0.625544	down	-0.0108308	normal	-0.0582299	normal	-0.154123	normal	--	--	Cellular Component: ubiquitin ligase complex (GO:0000151);; Molecular Function: protein binding (GO:0005515);; Cellular Component: cellular_component (GO:0005575);; Cellular Component: intracellular (GO:0005622);; Cellular Component: cell (GO:0005623);; Cellular Component: cullin-RING ubiquitin ligase complex (GO:0031461);; Cellular Component: Cul3-RING ubiquitin ligase complex (GO:0031463);; Cel…	K14308|6.0e-17|bna:106359187|K14308 nuclear pore complex protein Nup54 | (RefSeq) LOW QUALITY PROTEIN: uncharacterized protein LOC106359187	RNA transport (ko03013)	[R]	General function prediction only	Kelch motif	F-box/kelch-repeat protein At1g67480 OS=Arabidopsis thaliana OX=3702 GN=At1g67480 PE=2 SV=1	R	General function prediction only	PREDICTED: F-box/kelch-repeat protein At1g67480 [Vitis vinifera]	cellular component: cell (GO:0005623);; cellular component: macromolecular complex (GO:0032991);; cellular component: cell part (GO:0044464);; molecular function: binding (GO:0005488)
VIT_01s0010g03490	VIT_01s0010g03490	1.57512	1.70908	0.715202	0	0	0.356483	0	0.48037	0	0	0.344726	0.632309	9.15994	3.90849	1.82189	1.62772	0	1.15007	0.733033	3.78802	2.78589	0.623833	0.389036	1.82162	--	--	--	--	-2.3302	down	-1.29858	normal	[R]	General function prediction only	Molecular Function: O-methyltransferase activity (GO:0008171);; Molecular Function: S-adenosylmethionine-dependent methyltransferase activity (GO:0008757);;	K13272|4.9e-126|vvi:100250567|K13272 flavonoid O-methyltransferase [EC:2.1.1.267] | (RefSeq) flavonoid 3',5'-methyltransferase-like	Flavone and flavonol biosynthesis (ko00944)	[Q]	Secondary metabolites biosynthesis, transport and catabolism	O-methyltransferase	Flavonoid 3',5'-methyltransferase OS=Vitis vinifera OX=29760 GN=FAOMT PE=1 SV=1	Q	Secondary metabolites biosynthesis, transport and catabolism	Flavonoid 3',5'-methyltransferase [Vitis vinifera]	molecular function: catalytic activity (GO:0003824);; biological process: metabolic process (GO:0008152)
VIT_01s0010g03510	VIT_01s0010g03510	4.50065	4.58677	5.1641	0.290295	1.42464	1.25417	0.280471	1.05875	0.445298	0.147326	1.12404	1.9234	31.657	12.6119	3.23044	4.67971	2.45797	9.74294	4.49404	5.2679	10.0437	1.29756	1.0704	2.58559	-2.24832	down	0.819653	normal	-1.41283	down	-1.93034	down	[R]	General function prediction only	Molecular Function: O-methyltransferase activity (GO:0008171);; Molecular Function: S-adenosylmethionine-dependent methyltransferase activity (GO:0008757);;	K13272|2.5e-122|vvi:100233134|K13272 flavonoid O-methyltransferase [EC:2.1.1.267] | (RefSeq) FAOMT, OMT3.1, VvAOMT; anthocyanin O-methyltransferase	Flavone and flavonol biosynthesis (ko00944)	[Q]	Secondary metabolites biosynthesis, transport and catabolism	O-methyltransferase	Flavonoid 3',5'-methyltransferase OS=Vitis vinifera OX=29760 GN=FAOMT PE=1 SV=1	Q	Secondary metabolites biosynthesis, transport and catabolism	unnamed protein product, partial [Vitis vinifera]	molecular function: catalytic activity (GO:0003824);; biological process: metabolic process (GO:0008152)
VIT_01s0010g03540	VIT_01s0010g03540	1.21001	0.532536	1.37601	3.68377	1.94149	1.68218	0.629741	0.286696	0.715501	0.43322	0.528016	0.238528	0.673461	0.195262	0.418506	0.324678	0.693449	0.802894	1.09744	0.150781	0.24674	1.59238	0.405595	0.784738	1.2051	up	-0.418949	normal	0.551416	normal	0.929429	normal	--	--	Biological Process: microtubule cytoskeleton organization (GO:0000226);; Cellular Component: cytoplasm (GO:0005737);; Cellular Component: spindle (GO:0005819);; Cellular Component: microtubule (GO:0005874);; Molecular Function: microtubule binding (GO:0008017);; Cellular Component: phragmoplast (GO:0009524);;	K16732|2.7e-300|vvi:100264256|K16732 protein regulator of cytokinesis 1 | (RefSeq) 65-kDa microtubule-associated protein 8	--	[DZ]	Cell cycle control, cell division, chromosome partitioning;; Cytoskeleton	Microtubule associated protein (MAP65/ASE1 family)	65-kDa microtubule-associated protein 8 OS=Arabidopsis thaliana OX=3702 GN=MAP65-8 PE=1 SV=2	Z	Cytoskeleton	unnamed protein product, partial [Vitis vinifera]	biological process: cellular process (GO:0009987);; biological process: cellular component organization or biogenesis (GO:0071840);; cellular component: cell (GO:0005623);; cellular component: cell part (GO:0044464);; cellular component: organelle (GO:0043226);; cellular component: organelle part (GO:0044422);; cellular component: supramolecular complex (GO:0099080);; molecular function: binding …
VIT_01s0010g03910	VIT_01s0010g03910	15.9988	9.92268	10.0746	6.87094	7.94154	8.01212	6.76968	8.72153	6.25508	6.69761	8.0838	10.3419	4.37113	6.64122	4.22429	3.712	3.58719	4.00764	2.59498	1.312	2.02858	2.17416	3.99658	2.51414	-0.662352	down	0.208741	normal	-0.366727	normal	0.569182	normal	--	--	Molecular Function: DNA binding (GO:0003677);; Cellular Component: nucleus (GO:0005634);; Cellular Component: host cell nucleus (GO:0042025);; Molecular Function: metal ion binding (GO:0046872);;	K13415|1.0e-16|mdm:103413440|K13415 protein brassinosteroid insensitive 1 [EC:2.7.10.1 2.7.11.1] | (RefSeq) uncharacterized protein LOC103413440 isoform X1	Plant hormone signal transduction (ko04075)	--	--	SBP domain	Squamosa promoter-binding-like protein 16 OS=Oryza sativa subsp. japonica OX=39947 GN=SPL16 PE=2 SV=1	K	Transcription	PREDICTED: squamosa promoter-binding-like protein 16 [Vitis vinifera]	molecular function: binding (GO:0005488);; cellular component: cell (GO:0005623);; cellular component: organelle (GO:0043226);; cellular component: cell part (GO:0044464);; cellular component: other organism (GO:0044215);; cellular component: other organism part (GO:0044217)
VIT_01s0010g03930	VIT_01s0010g03930	17.0875	5.48786	12.423	6.58049	5.34559	3.17667	6.0815	28.4422	4.68911	3.38864	5.19225	12.8047	7.82056	18.9352	7.61705	6.89083	6.90005	9.58248	10.0091	22.543	23.7699	9.82692	24.6662	11.2124	-1.21923	down	-0.859518	normal	-0.488525	normal	-0.279167	normal	--	--	Biological Process: negative regulation of transcription from RNA polymerase II promoter (GO:0000122);; Molecular Function: transcription regulatory region sequence-specific DNA binding (GO:0000976);; Molecular Function: RNA polymerase II regulatory region sequence-specific DNA binding (GO:0000977);; Molecular Function: RNA polymerase II core promoter proximal region sequence-specific DNA binding…	K13424|4.1e-25|nnu:104597247|K13424 WRKY transcription factor 33 | (RefSeq) WRKY transcription factor WRKY24-like	MAPK signaling pathway - plant (ko04016);; Plant-pathogen interaction (ko04626)	--	--	WRKY DNA -binding domain	Probable WRKY transcription factor 75 OS=Arabidopsis thaliana OX=3702 GN=WRKY75 PE=1 SV=1	K	Transcription	PREDICTED: probable WRKY transcription factor 75 [Vitis vinifera]	biological process: biological regulation (GO:0065007);; molecular function: binding (GO:0005488);; molecular function: nucleic acid binding transcription factor activity (GO:0001071);; cellular component: cell (GO:0005623);; cellular component: cell part (GO:0044464);; cellular component: organelle (GO:0043226);; biological process: response to stimulus (GO:0050896);; biological process: multice…
VIT_01s0011g00120	VIT_01s0011g00120	12.5256	14.1847	9.80126	23.4951	22.6041	15.5038	17.1667	16.867	12.5846	16.4429	19.6163	17.2612	11.6443	6.62985	11.0346	7.43565	10.4738	8.20882	4.91467	3.28428	2.99177	4.6708	5.15817	5.95884	0.747599	up	0.19809	normal	-0.0972471	normal	0.524013	normal	--	--	Biological Process: auxin-activated signaling pathway (GO:0009734);;	--	--	--	--	--	Protein BIG GRAIN 1-like E OS=Arabidopsis thaliana OX=3702 GN=At1g69160 PE=2 SV=1	S	Function unknown	PREDICTED: protein BIG GRAIN 1-like E [Vitis vinifera]	biological process: cellular process (GO:0009987);; biological process: signaling (GO:0023052);; biological process: single-organism process (GO:0044699);; biological process: response to stimulus (GO:0050896);; biological process: biological regulation (GO:0065007)
VIT_01s0011g00130	VIT_01s0011g00130	2.84029	2.88995	2.9251	1.05838	1.41091	0.82164	1.1446	3.88089	1.81039	0.781995	2.42155	4.54078	0.968342	0.133092	1.60316	0.262301	0.38199	0.224692	0.720468	0.044728	0.346138	0.351235	1.24557	0	-1.38943	down	0.181585	normal	--	--	--	--	--	--	Molecular Function: DNA binding (GO:0003677);; Cellular Component: nucleus (GO:0005634);; Cellular Component: host cell nucleus (GO:0042025);; Molecular Function: metal ion binding (GO:0046872);;	K20641|1.8e-13|cvr:CHLNCDRAFT_59250|K20641 Rho GTPase-activating protein 20 | (RefSeq) hypothetical protein	--	--	--	SBP domain	Squamosa promoter-binding-like protein 6 OS=Arabidopsis thaliana OX=3702 GN=SPL6 PE=1 SV=2	K	Transcription	PREDICTED: squamosa promoter-binding-like protein 6 isoform X2 [Vitis vinifera]	molecular function: binding (GO:0005488);; cellular component: cell (GO:0005623);; cellular component: organelle (GO:0043226);; cellular component: cell part (GO:0044464);; cellular component: other organism (GO:0044215);; cellular component: other organism part (GO:0044217)
VIT_01s0011g00280	VIT_01s0011g00280	0.572084	0.399231	1.10895	1.31676	0.959236	1.43219	0.579294	0.960263	0.671443	0.471969	0.481711	0.997513	0.975384	0.349957	0.690195	0.213435	0.588676	0.582155	0.609361	0.569591	0.335497	1.00156	0.845516	1.01055	0.810323	normal	-0.187668	normal	-0.471032	normal	0.93667	up	[T]	Signal transduction mechanisms	Molecular Function: peroxidase activity (GO:0004601);; Molecular Function: protein kinase activity (GO:0004672);; Molecular Function: ATP binding (GO:0005524);; Cellular Component: plasma membrane (GO:0005886);; Cellular Component: plasmodesma (GO:0009506);; Cellular Component: integral component of membrane (GO:0016021);; Biological Process: protein autophosphorylation (GO:0046777);;	K13435|1.1e-85|spen:107018783|K13435 serine/threonine-protein kinase Pto | (RefSeq) receptor-like protein kinase HERK 1 isoform X2	Plant-pathogen interaction (ko04626)	[T]	Signal transduction mechanisms	Protein tyrosine and serine/threonine kinase	Receptor-like protein kinase FERONIA OS=Arabidopsis thaliana OX=3702 GN=FER PE=1 SV=1	T	Signal transduction mechanisms	PREDICTED: receptor-like protein kinase FERONIA [Vitis vinifera]	molecular function: catalytic activity (GO:0003824);; molecular function: antioxidant activity (GO:0016209);; biological process: metabolic process (GO:0008152);; biological process: cellular process (GO:0009987);; biological process: single-organism process (GO:0044699);; biological process: response to stimulus (GO:0050896);; biological process: detoxification (GO:0098754);; molecular function:…
VIT_01s0011g00350	VIT_01s0011g00350	1.69959	0.623372	2.8184	4.14714	0.485182	3.79752	0.672245	0.587423	0.369079	0.110629	2.50814	4.55592	0	0.393612	0	0	0.134242	0.241807	0	0.040028	0	0	0.03523	0.027175	0.69739	normal	2.09604	up	--	--	--	--	[QV]	Secondary metabolites biosynthesis, transport and catabolism;; Defense mechanisms	Molecular Function: iron ion binding (GO:0005506);; Cellular Component: endoplasmic reticulum (GO:0005783);; Biological Process: positive regulation of cell proliferation (GO:0008284);; Cellular Component: membrane (GO:0016020);; Cellular Component: integral component of membrane (GO:0016021);; Molecular Function: oxidoreductase activity, acting on paired donors, with incorporation or reduction o…	K20619|4.1e-303|vvi:100249034|K20619 cytochrome P450 family 78 subfamily A | (RefSeq) cytochrome P450 78A5	--	[Q]	Secondary metabolites biosynthesis, transport and catabolism	Cytochrome P450	Cytochrome P450 78A5 OS=Arabidopsis thaliana OX=3702 GN=CYP78A5 PE=2 SV=1	Q	Secondary metabolites biosynthesis, transport and catabolism	PREDICTED: cytochrome P450 78A5 [Vitis vinifera]	molecular function: binding (GO:0005488);; cellular component: cell (GO:0005623);; cellular component: organelle (GO:0043226);; cellular component: cell part (GO:0044464);; biological process: biological regulation (GO:0065007);; cellular component: membrane (GO:0016020);; cellular component: membrane part (GO:0044425);; molecular function: catalytic activity (GO:0003824);; biological process: me…
VIT_01s0011g00380	VIT_01s0011g00380	3.09561	0.687377	1.2196	0.313772	0.311247	0.303249	2.22686	7.28928	1.54169	0.748845	2.79452	3.77053	3.40964	6.75013	4.28396	4.23372	2.25787	3.54351	4.59098	7.07525	8.18016	4.71111	6.08136	3.55942	-2.40946	down	-0.57923	normal	-0.45916	normal	-0.435442	normal	[HR]	Coenzyme transport and metabolism;; General function prediction only	Biological Process: jasmonic acid metabolic process (GO:0009694);; Biological Process: salicylic acid metabolic process (GO:0009696);; Molecular Function: hydrolase activity (GO:0016787);; Molecular Function: methyl indole-3-acetate esterase activity (GO:0080030);; Molecular Function: methyl salicylate esterase activity (GO:0080031);; Molecular Function: methyl jasmonate esterase activity (GO:008…	K13544|4.6e-41|csat:104718693|K13544 pheophorbidase [EC:3.1.1.82] | (RefSeq) probable pheophorbidase	Porphyrin and chlorophyll metabolism (ko00860)	--	--	Alpha/beta hydrolase family	Putative methylesterase 11, chloroplastic OS=Arabidopsis thaliana OX=3702 GN=MES11 PE=1 SV=1	R	General function prediction only	PREDICTED: putative methylesterase 11, chloroplastic [Vitis vinifera]	biological process: metabolic process (GO:0008152);; biological process: cellular process (GO:0009987);; biological process: single-organism process (GO:0044699);; molecular function: catalytic activity (GO:0003824)
VIT_01s0011g00530	VIT_01s0011g00530	15.4106	15.8771	12.4347	9.9391	8.8938	10.2442	9.03713	5.70634	4.91899	5.38097	8.43685	2.84811	8.86242	15.7423	7.19327	6.91663	7.75874	6.13166	23.0125	26.1384	26.4919	24.0978	23.5914	20.7475	-0.593729	down	-0.230407	normal	-0.55486	normal	-0.111431	normal	--	--	Molecular Function: allantoin uptake transmembrane transporter activity (GO:0005274);; Molecular Function: uracil:cation symporter activity (GO:0015505);; Cellular Component: membrane (GO:0016020);; Cellular Component: integral component of membrane (GO:0016021);;	--	--	--	--	Ureide permease	Ureide permease 2 OS=Arabidopsis thaliana OX=3702 GN=UPS2 PE=1 SV=2	P	Inorganic ion transport and metabolism	PREDICTED: ureide permease 1 isoform X1 [Vitis vinifera]	molecular function: transporter activity (GO:0005215);; biological process: single-organism process (GO:0044699);; biological process: localization (GO:0051179);; cellular component: membrane (GO:0016020);; cellular component: membrane part (GO:0044425)
VIT_01s0011g00660	VIT_01s0011g00660	9.86778	9.82134	6.34898	4.70579	6.44528	5.01811	0.512004	2.0669	1.194	0.26428	1.80936	3.52752	0.521339	0.737462	1.10548	1.01023	1.25704	1.03894	0.485872	0.110765	0.358244	0.366394	0.425113	0.517174	-0.690564	down	0.553228	normal	0.551657	normal	0.485416	normal	--	--	Molecular Function: zinc ion binding (GO:0008270);; Biological Process: RNA modification (GO:0009451);; Cellular Component: intracellular membrane-bounded organelle (GO:0043231);;	K22733|2.6e-141|cit:102612526|K22733 magnesium transporter | (RefSeq) uncharacterized protein LOC102612526	--	[R]	General function prediction only	PPR repeat family	Pentatricopeptide repeat-containing protein At1g08070, chloroplastic OS=Arabidopsis thaliana OX=3702 GN=PCMP-H12 PE=2 SV=1	R	General function prediction only	PREDICTED: pentatricopeptide repeat-containing protein At1g08070, chloroplastic [Vitis vinifera]	molecular function: binding (GO:0005488);; biological process: metabolic process (GO:0008152);; biological process: cellular process (GO:0009987);; cellular component: cell (GO:0005623);; cellular component: organelle (GO:0043226);; cellular component: cell part (GO:0044464)
VIT_01s0011g00690	VIT_01s0011g00690	190.109	92.3137	139.136	83.4819	101.45	94.5213	265.328	103.759	173.54	178.442	281.162	131.202	117.635	178.764	131.703	119.376	127.597	108.28	202.262	133.291	156.483	180.859	119.198	143.574	-0.600322	down	0.118896	normal	-0.207105	normal	-0.113232	normal	[M]	Cell wall/membrane/envelope biogenesis	Molecular Function: UDP-glucose 6-dehydrogenase activity (GO:0003979);; Cellular Component: nucleus (GO:0005634);; Cellular Component: cytosol (GO:0005829);; Biological Process: glycosaminoglycan biosynthetic process (GO:0006024);; Molecular Function: NAD binding (GO:0051287);;	K00012|2.0e-280|vvi:100261061|K00012 UDPglucose 6-dehydrogenase [EC:1.1.1.22] | (RefSeq) UDP-glucose 6-dehydrogenase 3	Pentose and glucuronate interconversions (ko00040);; Ascorbate and aldarate metabolism (ko00053);; Amino sugar and nucleotide sugar metabolism (ko00520)	[GT]	Carbohydrate transport and metabolism;; Signal transduction mechanisms	UDP-glucose/GDP-mannose dehydrogenase family, NAD binding domain	UDP-glucose 6-dehydrogenase 1 OS=Glycine max OX=3847 GN=UGD1 PE=2 SV=1	G	Carbohydrate transport and metabolism	PREDICTED: UDP-glucose 6-dehydrogenase 3 [Vitis vinifera]	molecular function: catalytic activity (GO:0003824);; biological process: metabolic process (GO:0008152);; biological process: single-organism process (GO:0044699);; cellular component: cell (GO:0005623);; cellular component: organelle (GO:0043226);; cellular component: cell part (GO:0044464);; molecular function: binding (GO:0005488)
VIT_01s0011g00710	VIT_01s0011g00710	1.04916	0.484381	1.14831	2.30287	2.12962	1.34099	1.29547	1.77476	1.57415	1.16933	2.31241	0.606448	1.20797	1.16228	0.44859	0.60763	0.79574	0.473888	0.502105	0.363682	0.351021	0.570181	0.483853	0.520643	1.08318	up	-0.172087	normal	-0.54235	normal	0.390668	normal	--	--	Molecular Function: molecular_function (GO:0003674);; Molecular Function: transcription factor activity, sequence-specific DNA binding (GO:0003700);; Cellular Component: cellular_component (GO:0005575);; Cellular Component: intracellular (GO:0005622);; Cellular Component: cell (GO:0005623);; Cellular Component: nucleus (GO:0005634);; Biological Process: regulation of transcription, DNA-templated …	--	--	[R]	General function prediction only	C2H2-type zinc finger	Zinc finger protein ZAT9 OS=Arabidopsis thaliana OX=3702 GN=ZAT9 PE=2 SV=1	R	General function prediction only	PREDICTED: uncharacterized protein LOC100245765 [Vitis vinifera]	molecular function: nucleic acid binding transcription factor activity (GO:0001071);; biological process: biological regulation (GO:0065007);; cellular component: cell (GO:0005623);; cellular component: cell part (GO:0044464);; cellular component: organelle (GO:0043226)
VIT_01s0011g00740	VIT_01s0011g00740	1.41149	1.23615	0.767478	0.599475	0.375489	0.548827	0.380632	0	0.213652	0.248459	0.056264	0.067306	0.46178	0.735295	0.241028	0.235298	0.175797	0.113466	0.205267	0.058477	0	0.059764	0.169086	0.309487	-1.15226	down	--	--	--	--	--	--	[R]	General function prediction only	Molecular Function: metalloendopeptidase activity (GO:0004222);; Cellular Component: mitochondrion (GO:0005739);; Cellular Component: mitochondrial inner membrane (GO:0005743);; Biological Process: protein processing involved in protein targeting to mitochondrion (GO:0006627);; Cellular Component: mitochondrial processing peptidase complex (GO:0017087);; Molecular Function: metal ion binding (GO:…	K17732|1.5e-282|vvi:100252667|K17732 mitochondrial-processing peptidase subunit beta [EC:3.4.24.64] | (RefSeq) probable mitochondrial-processing peptidase subunit beta, mitochondrial	--	[O]	Posttranslational modification, protein turnover, chaperones	Insulinase (Peptidase family M16)	Probable mitochondrial-processing peptidase subunit beta, mitochondrial OS=Arabidopsis thaliana OX=3702 GN=MPPbeta PE=1 SV=2	O	Posttranslational modification, protein turnover, chaperones	putative mitochondrial-processing peptidase subunit beta, mitochondrial [Vitis vinifera]	molecular function: catalytic activity (GO:0003824);; biological process: metabolic process (GO:0008152);; cellular component: cell (GO:0005623);; cellular component: organelle (GO:0043226);; cellular component: cell part (GO:0044464);; cellular component: membrane (GO:0016020);; cellular component: organelle part (GO:0044422);; biological process: cellular process (GO:0009987);; cellular compone…
VIT_01s0011g00830	VIT_01s0011g00830	253.19	155.391	272.885	143.552	162.333	129.104	182.531	187.416	191.926	114.879	247.25	302.436	85.3675	126.503	74.747	73.0365	93.2079	81.1166	49.5124	30.5086	43.3185	100.518	36.3927	53.7406	-0.658604	down	0.231328	normal	-0.150786	normal	0.674088	up	--	--	Biological Process: response to heat (GO:0009408);; Biological Process: regulation of abscisic acid biosynthetic process (GO:0010115);;	--	--	--	--	--	Nodulin-related protein 1 OS=Arabidopsis thaliana OX=3702 GN=NRP1 PE=1 SV=1	S	Function unknown	PREDICTED: nodulin-related protein 1 [Vitis vinifera]	biological process: response to stimulus (GO:0050896);; biological process: biological regulation (GO:0065007)
VIT_01s0011g00990	VIT_01s0011g00990	0.554021	0	0.049691	0.100901	0.006063	0.024775	1.0222	0.931812	1.00737	0.320168	0.304138	0.15591	0.350408	1.56054	2.60011	0.614113	0.512976	0.703725	0.27727	0.657666	0.85411	1.0249	0.611048	0.628021	--	--	-1.89497	down	-1.21546	down	0.388094	normal	--	--	Molecular Function: ADP binding (GO:0043531);;	K13457|0.0e+00|vvi:100244008|K13457 disease resistance protein RPM1 | (RefSeq) disease resistance protein RPM1	Plant-pathogen interaction (ko04626)	[T]	Signal transduction mechanisms	NB-ARC domain	Disease resistance protein RPM1 OS=Arabidopsis thaliana OX=3702 GN=RPM1 PE=1 SV=1	T	Signal transduction mechanisms	PREDICTED: disease resistance protein RPM1 [Vitis vinifera]	molecular function: binding (GO:0005488)
VIT_01s0011g01160	VIT_01s0011g01160	14.0546	11.0695	11.7148	15.298	13.7248	14.9888	13.7805	16.3196	13.3678	15.6895	19.1063	12.3196	59.9136	50.4252	22.447	35.0905	23.7658	47.4159	140.445	122.808	80.3431	42.0404	101.115	67.3205	0.248557	normal	0.12505	normal	-0.251607	normal	-0.694612	down	[H]	Coenzyme transport and metabolism	Molecular Function: hydrolase activity (GO:0016787);;	--	--	[R]	General function prediction only	haloacid dehalogenase-like hydrolase	--	R	General function prediction only	PREDICTED: haloacid dehalogenase-like hydrolase domain-containing protein 3 [Vitis vinifera]	molecular function: catalytic activity (GO:0003824)
VIT_01s0011g01170	VIT_01s0011g01170	8.54152	5.49816	7.57042	7.33659	6.65326	7.77626	5.43053	6.9234	10.2129	8.50702	10.7241	8.76005	28.937	25.1254	12.8827	17.9576	14.6109	25.9924	73.0705	66.2873	40.4439	24.1599	46.3276	35.3985	-0.00331001	normal	0.304253	normal	-0.124597	normal	-0.745748	down	--	--	--	--	--	--	--	--	--	--	--	unnamed protein product, partial [Vitis vinifera]	--
VIT_01s0011g01300	VIT_01s0011g01300	1.17488	1.4313	2.18074	4.59147	2.56206	3.24835	4.50491	2.43794	4.87099	8.16037	3.08263	2.25935	4.59157	3.52931	4.55782	7.69293	5.99334	7.43386	5.54197	5.39544	7.17435	6.54314	5.27738	9.78974	1.10291	up	0.198328	normal	0.803986	up	0.297814	normal	--	--	Molecular Function: polygalacturonase activity (GO:0004650);;	--	--	--	--	Pectate lyase superfamily protein	Polygalacturonase QRT3 OS=Arabidopsis thaliana OX=3702 GN=QRT3 PE=2 SV=1	R	General function prediction only	PREDICTED: polygalacturonase QRT3 isoform X1 [Vitis vinifera]	molecular function: catalytic activity (GO:0003824)
VIT_01s0011g01320	VIT_01s0011g01320	55.4513	38.6977	40.7655	24.6647	30.9418	30.6043	18.6545	16.8247	21.3891	18.7791	29.2423	33.8313	17.8769	12.1096	11.0156	9.56966	10.5088	7.1391	10.8545	10.056	9.6	7.4641	14.0212	9.27268	-0.652458	down	0.514865	normal	-0.532	normal	0.0329501	normal	[M]	Cell wall/membrane/envelope biogenesis	Molecular Function: choline-phosphate cytidylyltransferase activity (GO:0004105);; Molecular Function: phosphatidylcholine binding (GO:0031210);;	K00968|3.2e-151|vvi:100245839|K00968 choline-phosphate cytidylyltransferase [EC:2.7.7.15] | (RefSeq) choline-phosphate cytidylyltransferase 1	Phosphonate and phosphinate metabolism (ko00440);; Glycerophospholipid metabolism (ko00564)	[I]	Lipid transport and metabolism	Cytidylyltransferase-like	Choline-phosphate cytidylyltransferase 2 OS=Arabidopsis thaliana OX=3702 GN=CCT2 PE=1 SV=1	I	Lipid transport and metabolism	PREDICTED: choline-phosphate cytidylyltransferase 1 isoform X1 [Vitis vinifera]	molecular function: catalytic activity (GO:0003824);; molecular function: binding (GO:0005488)
VIT_01s0011g01350	VIT_01s0011g01350	2.4934	1.22103	2.82424	1.25058	2.3122	2.02095	2.78359	10.6061	1.64122	1.16539	4.82281	17.0538	0.540393	1.81456	1.14175	2.24275	0.951894	2.44871	1.99281	2.74409	2.55452	0.663686	1.10752	1.06791	-0.226428	normal	0.611063	normal	0.754959	normal	-1.31196	down	--	--	--	--	--	--	--	VQ motif	VQ motif-containing protein 22 OS=Arabidopsis thaliana OX=3702 GN=VQ22 PE=2 SV=1	S	Function unknown	PREDICTED: uncharacterized protein LOC100855161 [Vitis vinifera]	--
VIT_01s0011g01670	VIT_01s0011g01670	4.9766	13.8338	12.7748	18.2528	19.4872	17.7579	12.8414	14.8026	13.7523	14.3517	17.4054	10.4612	8.58	9.73701	6.0636	8.58184	10.552	8.93918	8.61761	8.19175	7.74821	8.99328	9.40999	7.6947	0.802092	up	0.0366846	normal	0.263894	normal	0.118159	normal	--	--	Molecular Function: translation initiation factor activity (GO:0003743);; Cellular Component: transcription factor TFIID complex (GO:0005669);; Molecular Function: protein heterodimerization activity (GO:0046982);;	K14649|5.2e-145|vvi:104879053|K14649 transcription initiation factor TFIID subunit 8 | (RefSeq) transcription initiation factor TFIID subunit 8	Basal transcription factors (ko03022)	--	--	Bromodomain associated	--	K	Transcription	PREDICTED: transcription initiation factor TFIID subunit 8 [Vitis vinifera]	molecular function: binding (GO:0005488);; biological process: metabolic process (GO:0008152);; biological process: cellular process (GO:0009987);; cellular component: cell (GO:0005623);; cellular component: membrane-enclosed lumen (GO:0031974);; cellular component: macromolecular complex (GO:0032991);; cellular component: organelle (GO:0043226);; cellular component: organelle part (GO:0044422);;…
VIT_01s0011g01730	VIT_01s0011g01730	102.873	88.6671	145.138	360.689	253.416	259.468	183.738	281.692	138.523	161.318	210.435	324.996	62.7084	56.656	49.3984	56.5993	74.4118	53.9364	66.9636	41.0719	46.9607	95.1157	63.0312	69.8753	1.36257	up	0.208281	normal	0.194006	normal	0.591452	up	--	--	Molecular Function: molecular_function (GO:0003674);; Molecular Function: binding (GO:0005488);; Molecular Function: carbohydrate binding (GO:0030246);;	--	--	--	--	Phloem protein 2	Protein PHLOEM PROTEIN 2-LIKE A9 OS=Arabidopsis thaliana OX=3702 GN=PP2A9 PE=2 SV=1	R	General function prediction only	PREDICTED: protein PHLOEM PROTEIN 2-LIKE A9 isoform X1 [Vitis vinifera]	molecular function: binding (GO:0005488)
VIT_01s0011g01760	VIT_01s0011g01760	8.18787	8.51839	11.4053	28.2769	22.5195	18.3362	13.2187	27.0592	10.994	12.1091	17.8533	28.1902	6.79993	4.85771	6.22067	5.0251	4.10171	1.87188	7.97963	4.98278	2.8169	8.8022	5.25003	5.58365	1.28529	up	0.188728	normal	-0.642413	normal	0.340531	normal	--	--	Molecular Function: molecular_function (GO:0003674);; Molecular Function: binding (GO:0005488);; Molecular Function: carbohydrate binding (GO:0030246);;	--	--	--	--	Phloem protein 2	Protein PHLOEM PROTEIN 2-LIKE A9 OS=Arabidopsis thaliana OX=3702 GN=PP2A9 PE=2 SV=1	R	General function prediction only	PREDICTED: protein PHLOEM PROTEIN 2-LIKE A9 isoform X2 [Vitis vinifera]	molecular function: binding (GO:0005488)
VIT_01s0011g01790	VIT_01s0011g01790	2.27324	2.75083	1.77554	7.42284	4.76228	3.64434	2.16594	8.05088	2.48514	0.785307	1.31186	4.20507	0.130136	0.780856	1.2359	0.13378	0.419607	0.173629	0.193204	0.377499	0	0.123142	0.234186	0.300852	1.20662	up	-0.998202	normal	--	--	--	--	--	--	--	K03188|3.0e-19|dcr:108224146|K03188 urease accessory protein | (RefSeq) uncharacterized protein LOC108224146 isoform X1	--	--	--	Phloem protein 2	Protein PHLOEM PROTEIN 2-LIKE A1 OS=Arabidopsis thaliana OX=3702 GN=PP2A1 PE=2 SV=1	R	General function prediction only	PREDICTED: lectin [Vitis vinifera]	--
VIT_01s0011g02000	VIT_01s0011g02000	65.1477	63.6135	53.6846	56.7166	51.8077	109.465	40.4929	12.977	15.5738	30.8204	73.4786	49.1858	10.4905	10.4115	31.2523	12.9067	31.2537	12.5598	3.48946	2.15042	2.74675	3.23408	2.39269	3.59761	0.25257	normal	1.13966	up	0.188884	normal	0.175561	normal	[E]	Amino acid transport and metabolism	Molecular Function: serine-type carboxypeptidase activity (GO:0004185);; Cellular Component: vacuole (GO:0005773);; Biological Process: proteolysis involved in cellular protein catabolic process (GO:0051603);;	K16297|3.0e-281|vvi:100247487|K16297 serine carboxypeptidase-like clade II [EC:3.4.16.-] | (RefSeq) serine carboxypeptidase-like 35	--	[OE]	Posttranslational modification, protein turnover, chaperones;; Amino acid transport and metabolism	Serine carboxypeptidase	Serine carboxypeptidase-like 35 OS=Arabidopsis thaliana OX=3702 GN=SCPL35 PE=2 SV=1	O	Posttranslational modification, protein turnover, chaperones	PREDICTED: serine carboxypeptidase-like 35 isoform X3 [Vitis vinifera]	molecular function: catalytic activity (GO:0003824);; biological process: metabolic process (GO:0008152);; cellular component: cell (GO:0005623);; cellular component: organelle (GO:0043226);; cellular component: cell part (GO:0044464)
VIT_01s0011g02060	VIT_01s0011g02060	3.51201	3.69366	3.74484	2.8453	2.52362	2.14589	1.74938	3.43437	2.33655	1.91612	2.38703	3.00339	1.8193	1.24577	1.75876	0.823897	0.579461	1.0615	1.95643	2.28254	1.93773	2.27809	2.33053	1.73653	-0.55154	normal	-0.0373979	normal	-0.881565	down	0.0679375	normal	[QV]	Secondary metabolites biosynthesis, transport and catabolism;; Defense mechanisms	Molecular Function: monooxygenase activity (GO:0004497);; Molecular Function: iron ion binding (GO:0005506);; Cellular Component: integral component of membrane (GO:0016021);; Molecular Function: oxidoreductase activity, acting on paired donors, with incorporation or reduction of molecular oxygen (GO:0016705);; Molecular Function: heme binding (GO:0020037);;	K15402|0.0e+00|vvi:100254406|K15402 fatty acid omega-hydroxylase [EC:1.14.-.-] | (RefSeq) cytochrome P450 86B1	Cutin, suberine and wax biosynthesis (ko00073)	[QI]	Secondary metabolites biosynthesis, transport and catabolism;; Lipid transport and metabolism	Cytochrome P450	Cytochrome P450 86B1 OS=Arabidopsis thaliana OX=3702 GN=CYP86B1 PE=2 SV=1	Q	Secondary metabolites biosynthesis, transport and catabolism	PREDICTED: cytochrome P450 86B1 [Vitis vinifera]	molecular function: catalytic activity (GO:0003824);; biological process: metabolic process (GO:0008152);; biological process: single-organism process (GO:0044699);; molecular function: binding (GO:0005488);; cellular component: membrane (GO:0016020);; cellular component: membrane part (GO:0044425)
VIT_01s0011g02260	VIT_01s0011g02260	0.437905	0.281278	1.25396	4.44076	1.66358	0.470389	0	0.103432	0.119384	0.060282	0.250841	0.155516	0.18659	0.898514	0.276794	0.861105	0.249297	0.66567	0.543668	0.140408	0.145824	2.97428	0.853705	1.51118	1.69972	up	--	--	0.43579	normal	2.69479	up	[S]	Function unknown	Cellular Component: plasma membrane (GO:0005886);; Cellular Component: membrane (GO:0016020);; Cellular Component: integral component of membrane (GO:0016021);; Biological Process: transmembrane transport (GO:0055085);;	K15363|1.5e-77|bna:111210893|K15363 fanconi-associated nuclease 1 [EC:3.1.21.- 3.1.4.1] | (RefSeq) fanconi-associated nuclease 1 homolog	--	--	--	OPT oligopeptide transporter protein	Probable metal-nicotianamine transporter YSL7 OS=Arabidopsis thaliana OX=3702 GN=YSL7 PE=2 SV=1	P	Inorganic ion transport and metabolism	PREDICTED: probable metal-nicotianamine transporter YSL7 [Vitis vinifera]	cellular component: cell (GO:0005623);; cellular component: membrane (GO:0016020);; cellular component: cell part (GO:0044464);; cellular component: membrane part (GO:0044425);; biological process: localization (GO:0051179)
VIT_01s0011g02310	VIT_01s0011g02310	6.62327	5.19411	5.25996	10.4867	8.16879	7.28919	20.4874	12.1315	20.3491	19.4288	14.0515	11.2348	27.8513	30.3529	35.0546	31.4941	29.905	34.2162	26.5732	25.8994	27.4215	29.4568	27.5153	24.7792	0.593714	up	-0.243349	normal	0.106746	normal	0.0658084	normal	--	--	--	--	--	--	--	--	--	S	Function unknown	PREDICTED: uncharacterized protein LOC104878977 [Vitis vinifera]	--
VIT_01s0011g02320	VIT_01s0011g02320	10.9994	4.0719	8.48482	1.36517	2.29098	2.39018	6.09574	39.1377	6.6315	2.53991	6.04186	26.6859	17.2269	40.7609	10.8658	11.2605	5.41328	13.185	17.4386	15.3697	19.5233	21.4885	20.0138	10.0398	-1.9586	down	-0.552504	normal	-1.14002	down	0.00923245	normal	--	--	--	K00993|1.2e-76|bna:106453259|K00993 ethanolaminephosphotransferase [EC:2.7.8.1] | (RefSeq) uncharacterized protein LOC106453259	Phosphonate and phosphinate metabolism (ko00440);; Glycerophospholipid metabolism (ko00564);; Ether lipid metabolism (ko00565)	--	--	Protein of unknown function (DUF1262)	--	S	Function unknown	PREDICTED: uncharacterized protein LOC100266416 [Vitis vinifera]	--
VIT_01s0011g02330	VIT_01s0011g02330	29.6415	26.7659	21.7462	12.4177	14.705	17.187	11.151	24.0022	11.2734	5.49882	12.6224	44.3041	5.88131	5.48747	4.05067	3.20012	3.82004	4.92292	4.79592	4.01192	5.32205	8.35022	4.4245	4.78316	-0.822929	down	0.413717	normal	-0.297206	normal	0.353151	normal	--	--	--	K00993|2.6e-68|bna:106453259|K00993 ethanolaminephosphotransferase [EC:2.7.8.1] | (RefSeq) uncharacterized protein LOC106453259	Phosphonate and phosphinate metabolism (ko00440);; Glycerophospholipid metabolism (ko00564);; Ether lipid metabolism (ko00565)	--	--	Protein of unknown function (DUF1262)	--	S	Function unknown	PREDICTED: uncharacterized protein LOC100261208 [Vitis vinifera]	--
VIT_01s0011g02360	VIT_01s0011g02360	2.22664	1.28212	4.66844	1.545	1.96064	0.809566	6.74813	3.65207	5.56499	9.50578	18.8497	12.3035	1.3366	7.52511	6.04737	0.598001	1.53433	1.74021	0.800393	0.423762	0.280768	0.095322	0.735104	0	-0.942579	normal	1.33358	up	--	--	--	--	--	--	Molecular Function: zinc ion binding (GO:0008270);; Biological Process: protein ubiquitination (GO:0016567);; Molecular Function: ubiquitin protein ligase activity (GO:0061630);;	K16282|3.1e-95|vvi:104878973|K16282 E3 ubiquitin-protein ligase RHA2 [EC:2.3.2.27] | (RefSeq) RING-H2 finger protein ATL51	--	[O]	Posttranslational modification, protein turnover, chaperones	Ring finger domain	E3 ubiquitin-protein ligase RHA2B OS=Arabidopsis thaliana OX=3702 GN=RHA2B PE=1 SV=2	O	Posttranslational modification, protein turnover, chaperones	hypothetical protein VITISV_039590 [Vitis vinifera]	molecular function: binding (GO:0005488);; biological process: metabolic process (GO:0008152);; biological process: cellular process (GO:0009987);; molecular function: catalytic activity (GO:0003824)
VIT_01s0011g02710	VIT_01s0011g02710	388.765	315.033	637.594	848.025	600.519	638.966	341.237	564.559	263.66	319.185	753.272	797.553	22.7869	13.7655	15.2799	20.7431	55.6842	33.8453	6.11576	1.38397	0.306589	4.9866	1.43281	4.98538	0.623601	up	0.680824	normal	1.14795	up	0.574362	normal	--	--	--	--	--	--	--	--	--	--	--	hypothetical protein VITISV_039481 [Vitis vinifera]	--
VIT_01s0011g02720	VIT_01s0011g02720	119.944	176.341	305.715	459.111	261.826	368.525	87.7093	192.964	86.0557	84.5919	192.011	243.208	7.1922	4.00685	9.70023	4.21911	11.5716	11.5694	0.896011	0	0	0.530061	0.274706	0	0.840059	up	0.5075	normal	0.466226	normal	--	--	--	--	--	--	--	--	--	--	--	--	--	unnamed protein product, partial [Vitis vinifera]	--
VIT_01s0011g02790	VIT_01s0011g02790	15.6829	7.60109	15.3894	8.35731	2.8194	5.05762	2.47942	7.67663	3.52732	0.626129	2.44835	3.6898	6.5974	10.6918	10.7817	9.48846	8.19516	10.0478	11.3804	8.61458	10.6748	6.59961	5.4706	7.31003	-1.25791	down	-1.0008	normal	0.0536408	normal	-0.625633	normal	--	--	Biological Process: floral organ abscission (GO:0010227);;	--	--	--	--	--	Protein IDA OS=Arabidopsis thaliana OX=3702 GN=IDA PE=1 SV=1	S	Function unknown	hypothetical protein CCACVL1_07485 [Corchorus capsularis]	biological process: reproduction (GO:0000003);; biological process: reproductive process (GO:0022414);; biological process: multicellular organismal process (GO:0032501);; biological process: developmental process (GO:0032502);; biological process: single-organism process (GO:0044699)
VIT_01s0011g02800	VIT_01s0011g02800	1.61608	3.47753	2.29953	0.992535	0.928888	0.710339	0	0.478388	0.108498	0.029586	0.051695	0.214047	0.563941	0	0.383681	0	0	0.107856	0.454127	0	0	0.187807	0.034833	0.390955	-1.48514	down	--	--	--	--	--	--	--	--	Cellular Component: integral component of membrane (GO:0016021);;	--	--	[R]	General function prediction only	Leucine rich repeat	Piriformospora indica-insensitive protein 2 OS=Arabidopsis thaliana OX=3702 GN=PII-2 PE=2 SV=1	R	General function prediction only	PREDICTED: piriformospora indica-insensitive protein 2 [Vitis vinifera]	cellular component: membrane (GO:0016020);; cellular component: membrane part (GO:0044425)
VIT_01s0011g02840	VIT_01s0011g02840	13.6563	23.7205	17.2009	10.8061	7.30481	10.9585	3.26138	2.63583	2.03083	1.87601	5.44572	4.12672	0.198373	0.197744	0	0	0.149453	0.077469	0	0	0.09763	0	0	0	-0.913755	down	0.519463	normal	--	--	--	--	--	--	Cellular Component: integral component of membrane (GO:0016021);; Molecular Function: oxidoreductase activity (GO:0016491);;	K08360|2.7e-132|vvi:100264480|K08360 cytochrome b-561 [EC:7.2.1.3] | (RefSeq) probable transmembrane ascorbate ferrireductase 4	--	[C]	Energy production and conversion	Eukaryotic cytochrome b561	Probable transmembrane ascorbate ferrireductase 4 OS=Arabidopsis thaliana OX=3702 GN=CYB561D PE=2 SV=1	C	Energy production and conversion	PREDICTED: probable transmembrane ascorbate ferrireductase 4 [Vitis vinifera]	cellular component: membrane (GO:0016020);; cellular component: membrane part (GO:0044425);; molecular function: catalytic activity (GO:0003824)
VIT_01s0011g03070	VIT_01s0011g03070	24.1861	12.2204	13.382	4.95149	5.20181	3.52806	9.96377	36.1339	6.44065	3.11821	15.574	25.5211	4.78022	8.657	1.64951	1.61393	4.13921	2.53732	1.07666	3.47921	4.57721	3.53352	2.94167	1.11982	-1.86772	down	-0.239632	normal	-0.810365	normal	-0.220548	normal	--	--	Molecular Function: DNA binding (GO:0003677);; Molecular Function: transcription factor activity, sequence-specific DNA binding (GO:0003700);; Cellular Component: nucleus (GO:0005634);;	K09287|2.2e-213|vvi:100262843|K09287 RAV-like factor | (RefSeq) AP2/ERF and B3 domain-containing transcription factor RAV1	--	--	--	B3 DNA binding domain	AP2/ERF and B3 domain-containing transcription repressor TEM1 OS=Arabidopsis thaliana OX=3702 GN=TEM1 PE=1 SV=1	K	Transcription	PREDICTED: AP2/ERF and B3 domain-containing transcription factor RAV1 [Vitis vinifera]	molecular function: binding (GO:0005488);; molecular function: nucleic acid binding transcription factor activity (GO:0001071);; biological process: biological regulation (GO:0065007);; cellular component: cell (GO:0005623);; cellular component: organelle (GO:0043226);; cellular component: cell part (GO:0044464)
VIT_01s0011g03110	VIT_01s0011g03110	39.9799	51.058	37.7236	25.5296	30.0489	16.8995	8.55445	41.1094	12.9027	7.48142	14.1081	61.2923	8.09768	5.44743	6.07386	3.54397	4.74429	6.0026	5.64217	3.75041	6.39824	5.32687	10.1387	7.04895	-0.83699	down	0.402005	normal	-0.381691	normal	0.538812	normal	--	--	Molecular Function: DNA binding (GO:0003677);; Cellular Component: nucleus (GO:0005634);;	K14491|5.5e-12|bna:106417794|K14491 two-component response regulator ARR-B family | (RefSeq) two-component response regulator ARR18	Plant hormone signal transduction (ko04075)	--	--	Myb-like DNA-binding domain	Transcription factor HHO3 OS=Arabidopsis thaliana OX=3702 GN=HHO3 PE=1 SV=1	K	Transcription	PREDICTED: myb family transcription factor EFM [Vitis vinifera]	molecular function: binding (GO:0005488);; cellular component: cell (GO:0005623);; cellular component: organelle (GO:0043226);; cellular component: cell part (GO:0044464)
VIT_01s0011g03180	VIT_01s0011g03180	8.45146	10.3783	7.67201	14.3634	11.1927	14.8055	16.1084	5.38907	4.40109	6.3681	13.3429	17.0455	0.301294	0.81612	0.25565	0.621135	2.47915	0.557233	0.477769	0.428332	0.479664	0.743663	0.353336	0.582415	0.601707	up	0.484163	normal	--	--	--	--	--	--	Biological Process: amino acid transmembrane transport (GO:0003333);; Cellular Component: plasma membrane (GO:0005886);; Molecular Function: amino acid transmembrane transporter activity (GO:0015171);; Cellular Component: integral component of membrane (GO:0016021);;	K19476|1.3e-23|cic:CICLE_v10026997mg|K19476 vacuolar protein sorting-associated protein IST1 | (RefSeq) hypothetical protein	Endocytosis (ko04144)	[E]	Amino acid transport and metabolism	Transmembrane amino acid transporter protein	Lysine histidine transporter-like 6 OS=Arabidopsis thaliana OX=3702 GN=At1g25530 PE=2 SV=1	E	Amino acid transport and metabolism	PREDICTED: lysine histidine transporter-like 6 [Vitis vinifera]	biological process: single-organism process (GO:0044699);; biological process: localization (GO:0051179);; cellular component: cell (GO:0005623);; cellular component: membrane (GO:0016020);; cellular component: cell part (GO:0044464);; molecular function: transporter activity (GO:0005215);; cellular component: membrane part (GO:0044425)
VIT_01s0011g03210	VIT_01s0011g03210	6.80688	16.1738	13.6318	5.90029	5.18091	6.31858	2.6899	3.43914	1.0502	1.32643	1.84262	1.60096	1.53432	0.292618	0.121599	0.341686	0.744711	0.714244	0.139677	0.21483	0.409514	0.672329	0.171117	0.902962	-1.08035	down	-0.570819	normal	-0.0548605	normal	--	--	--	--	Molecular Function: aspartic-type endopeptidase activity (GO:0004190);;	K22683|1.7e-282|vvi:100259452|K22683 aspartyl protease family protein [EC:3.4.23.-] | (RefSeq) protein ASPARTIC PROTEASE IN GUARD CELL 1	--	[O]	Posttranslational modification, protein turnover, chaperones	Xylanase inhibitor N-terminal	Protein ASPARTIC PROTEASE IN GUARD CELL 1 OS=Arabidopsis thaliana OX=3702 GN=ASPG1 PE=1 SV=1	O	Posttranslational modification, protein turnover, chaperones	PREDICTED: protein ASPARTIC PROTEASE IN GUARD CELL 1 [Vitis vinifera]	molecular function: catalytic activity (GO:0003824);; biological process: metabolic process (GO:0008152)
VIT_01s0011g03400	VIT_01s0011g03400	50.1507	59.7622	52.5757	24.5713	26.5932	19.8539	6.3466	49.2962	4.75862	3.33372	9.65108	44.1692	19.741	1.87786	4.48157	2.29304	4.39501	1.49745	0.930195	0	0	1.12922	1.42175	1.10857	-1.20241	down	-0.0717807	normal	-1.61467	down	1.98098	normal	[E]	Amino acid transport and metabolism	Cellular Component: integral component of membrane (GO:0016021);; Molecular Function: transmembrane transporter activity (GO:0022857);;	K14638|0.0e+00|vvi:100250961|K14638 solute carrier family 15 (peptide/histidine transporter), member 3/4 | (RefSeq) protein NRT1/ PTR FAMILY 3.1	--	[E]	Amino acid transport and metabolism	POT family	Protein NRT1/ PTR FAMILY 3.1 OS=Arabidopsis thaliana OX=3702 GN=NPF3.1 PE=2 SV=1	E	Amino acid transport and metabolism	Protein NRT1/ PTR family 3.1 [Vitis vinifera]	cellular component: membrane (GO:0016020);; cellular component: membrane part (GO:0044425);; molecular function: transporter activity (GO:0005215);; biological process: localization (GO:0051179)
VIT_01s0011g03440	VIT_01s0011g03440	19.8851	6.52673	18.8767	19.7513	20.4299	16.0637	42.5921	22.0771	38.0908	22.5221	24.8637	23.0072	19.9635	31.8257	44.5553	47.0966	53.4704	51.0224	40.4654	40.0258	51.4665	42.7735	28.8829	22.34	0.298309	normal	-0.552538	normal	0.726019	up	-0.45089	normal	--	--	Biological Process: regulation of systemic acquired resistance (GO:0010112);;	--	--	--	--	--	--	S	Function unknown	PREDICTED: uncharacterized protein LOC100243974 [Vitis vinifera]	biological process: biological regulation (GO:0065007)
VIT_01s0011g03520	VIT_01s0011g03520	61.3707	121.862	75.5996	33.8819	44.0887	35.5293	7.3057	25.2747	5.75622	4.58777	4.95338	21.3298	8.85877	9.67193	7.91978	7.46813	7.97275	9.83396	3.95748	2.62901	5.14464	2.98083	10.4229	5.23182	-1.19593	down	-0.30993	normal	0.00424997	normal	0.684764	normal	--	--	Cellular Component: nucleus (GO:0005634);; Biological Process: regulation of transcription, DNA-templated (GO:0006355);; Molecular Function: zinc ion binding (GO:0008270);;	K12127|2.4e-06|dcr:108222970|K12127 pseudo-response regulator 1 | (RefSeq) two-component response regulator-like APRR1	Circadian rhythm - plant (ko04712)	[K]	Transcription	CCT motif	Zinc finger protein CONSTANS-LIKE 16 OS=Arabidopsis thaliana OX=3702 GN=COL16 PE=1 SV=2	K	Transcription	PREDICTED: zinc finger protein CONSTANS-LIKE 16 [Vitis vinifera]	cellular component: cell (GO:0005623);; cellular component: organelle (GO:0043226);; cellular component: cell part (GO:0044464);; biological process: biological regulation (GO:0065007);; molecular function: binding (GO:0005488)
VIT_01s0011g03660	VIT_01s0011g03660	4.89706	5.00936	7.34665	2.81453	1.77328	2.51329	0.826639	1.79709	1.0267	0.726366	0.354151	1.81723	1.19532	2.02985	2.87786	4.09934	3.14716	5.041	5.14826	10.2245	9.94939	3.14527	7.4504	3.78887	-1.28301	down	-0.312334	normal	1.08762	up	-0.791006	down	--	--	--	--	--	--	--	--	--	S	Function unknown	PREDICTED: uncharacterized protein LOC100244058 [Vitis vinifera]	--
VIT_01s0011g03710	VIT_01s0011g03710	5.60113	4.17642	4.99306	2.26658	1.90485	3.93429	1.85201	1.42362	1.57282	1.84051	1.43032	5.39702	1.7364	0.947835	1.33519	0.28055	1.99297	0.416013	1.65109	1.62967	2.29752	1.36827	0.712578	1.06454	-0.870002	down	0.814698	normal	-0.523083	normal	-0.779899	normal	[I]	Lipid transport and metabolism	Cellular Component: chloroplast (GO:0009507);; Molecular Function: acyl-[acyl-carrier-protein] hydrolase activity (GO:0016297);;	--	--	--	--	Thioesterase superfamily	Acyl-acyl carrier protein thioesterase ATL3, chloroplastic OS=Arabidopsis thaliana OX=3702 GN=ALT3 PE=2 SV=1	S	Function unknown	PREDICTED: acyl-acyl carrier protein thioesterase ATL3, chloroplastic isoform X3 [Vitis vinifera]	cellular component: cell (GO:0005623);; cellular component: organelle (GO:0043226);; cellular component: cell part (GO:0044464);; molecular function: catalytic activity (GO:0003824)
VIT_01s0011g03720	VIT_01s0011g03720	0.316535	0.823117	0.767397	0.053169	0	0.199445	0	0.258692	0	0	0.234217	0.647871	0.763712	0	0	0.589115	0.905686	0	1.91665	2.24799	1.1837	0	0.800651	0	--	--	--	--	--	--	-2.71202	down	--	--	Biological Process: regulation of transcription, DNA-templated (GO:0006355);; Molecular Function: protein dimerization activity (GO:0046983);;	K18878|3.4e-24|cann:107866053|K18878 BHLH transcription factor Upa20 | (RefSeq) Upa20; transcription factor bHLH137-like	Plant-pathogen interaction (ko04626)	--	--	Helix-loop-helix DNA-binding domain	Transcription factor bHLH75 OS=Arabidopsis thaliana OX=3702 GN=BHLH75 PE=2 SV=1	K	Transcription	PREDICTED: transcription factor bHLH75 [Vitis vinifera]	biological process: biological regulation (GO:0065007);; molecular function: binding (GO:0005488)
VIT_01s0011g03730	VIT_01s0011g03730	3.52978	6.30896	4.95447	1.09492	1.41552	0.768855	0.475254	5.22335	1.62409	0.049863	0.48282	2.62835	5.63438	5.81325	1.32545	2.5628	0.967674	1.88099	6.87075	8.44513	8.24145	4.67366	20.5793	2.89114	-2.16397	down	-1.21151	normal	-1.18218	down	0.256082	normal	--	--	Molecular Function: DNA binding (GO:0003677);;	K09422|2.6e-153|vvi:100259502|K09422 transcription factor MYB, plant | (RefSeq) transcription factor MYB24	--	[K]	Transcription	Myb-like DNA-binding domain	Transcription factor MYB62 OS=Arabidopsis thaliana OX=3702 GN=MYB62 PE=2 SV=1	K	Transcription	unnamed protein product, partial [Vitis vinifera]	molecular function: binding (GO:0005488)
VIT_01s0011g03800	VIT_01s0011g03800	0.692027	0.415525	0.032886	1.19554	2.80975	1.03658	0.28911	0.411566	0.816138	0.255081	1.62812	0.262772	0.730768	0.168164	0.492666	0.754304	1.20465	0.316039	0	0.249857	0.374984	0.414898	1.46281	0.423613	2.08953	up	--	--	--	--	--	--	--	--	Molecular Function: polysaccharide binding (GO:0030247);;	--	--	--	--	Wall-associated receptor kinase C-terminal	--	T	Signal transduction mechanisms	PREDICTED: rust resistance kinase Lr10 [Vitis vinifera]	molecular function: binding (GO:0005488)
VIT_01s0011g03850	VIT_01s0011g03850	3.64009	0.207974	0.736046	0.203884	0.226781	0.228677	2.19827	4.18902	2.37865	0.988943	0.940015	2.15887	1.01835	5.58522	3.41225	2.87759	1.52031	2.58817	4.40044	4.87224	6.49961	4.08702	2.48651	2.53696	--	--	-1.09097	normal	-0.454212	normal	-0.747388	down	--	--	Cellular Component: integral component of membrane (GO:0016021);;	K09775|1.7e-09|dzi:111283728|K09775 uncharacterized protein | (RefSeq) uncharacterized protein LOC111283728 isoform X1	--	--	--	Core-2/I-Branching enzyme	--	S	Function unknown	PREDICTED: uncharacterized protein LOC100245576 [Vitis vinifera]	cellular component: membrane (GO:0016020);; cellular component: membrane part (GO:0044425)
VIT_01s0011g03860	VIT_01s0011g03860	1.02446	0.882418	1.85813	3.76117	1.50449	1.00213	0.964038	0.46443	0.379037	0.201718	1.48334	0.196149	0.777755	0.940732	0.706105	0.556402	0.830485	0.310999	0.26611	0.148206	0.232839	0.68327	0.433904	0.73009	0.717085	normal	0.0591856	normal	-0.453041	normal	1.54609	up	--		Molecular Function: protein kinase activity (GO:0004672);; Molecular Function: ATP binding (GO:0005524);; Cellular Component: integral component of membrane (GO:0016021);;	K20359|8.2e-54|eus:EUTSA_v10006389mg|K20359 PRA1 family protein 1 | (RefSeq) hypothetical protein	--	--	--	Protein kinase domain	Probable leucine-rich repeat receptor-like protein kinase At1g68400 OS=Arabidopsis thaliana OX=3702 GN=At1g68400 PE=1 SV=1	T	Signal transduction mechanisms	PREDICTED: probable leucine-rich repeat receptor-like protein kinase At1g68400 [Vitis vinifera]	molecular function: catalytic activity (GO:0003824);; biological process: metabolic process (GO:0008152);; biological process: cellular process (GO:0009987);; molecular function: binding (GO:0005488);; cellular component: membrane (GO:0016020);; cellular component: membrane part (GO:0044425)
VIT_01s0011g03980	VIT_01s0011g03980	8.10596	10.3572	8.09843	5.65224	6.04937	3.82439	2.1457	8.38188	3.88899	1.22554	1.92258	7.17601	2.22886	1.44565	2.34723	2.42414	2.05716	2.18457	1.17008	1.18109	1.74412	1.58454	3.12078	1.93498	-0.782262	down	-0.487506	normal	0.2151	normal	0.72325	normal	[T]	Signal transduction mechanisms	Molecular Function: protein kinase activity (GO:0004672);; Molecular Function: ATP binding (GO:0005524);; Cellular Component: integral component of membrane (GO:0016021);; Molecular Function: kinase activity (GO:0016301);; Biological Process: phosphorylation (GO:0016310);;	K23544|1.7e-56|brp:103842861|K23544 serine incorporator 1/3 | (RefSeq) serine incorporator 3	--	[T]	Signal transduction mechanisms	Protein tyrosine and serine/threonine kinase	LEAF RUST 10 DISEASE-RESISTANCE LOCUS RECEPTOR-LIKE PROTEIN KINASE-like 1.2 OS=Arabidopsis thaliana OX=3702 GN=LRK10L-1.2 PE=2 SV=3	T	Signal transduction mechanisms	PREDICTED: LEAF RUST 10 DISEASE-RESISTANCE LOCUS RECEPTOR-LIKE PROTEIN KINASE-like 1.2 isoform X1 [Vitis vinifera]	molecular function: catalytic activity (GO:0003824);; biological process: metabolic process (GO:0008152);; biological process: cellular process (GO:0009987);; molecular function: binding (GO:0005488);; cellular component: membrane (GO:0016020);; cellular component: membrane part (GO:0044425)
VIT_01s0011g04010	VIT_01s0011g04010	2.4895	1.91555	0.846687	0.710519	0.405948	0.332325	0.682623	0.621716	0.185612	0.137377	1.34389	0.234777	0.120522	0.283318	0	0	0	0	0	0	0	0	0	0	-1.82062	down	--	--	--	--	--	--	[E]	Amino acid transport and metabolism	Biological Process: glutamine metabolic process (GO:0006541);; Molecular Function: hydrolase activity (GO:0016787);;	--	--	--	--	Peptidase C26	Putative glutamine amidotransferase GAT1_2.1 OS=Arabidopsis thaliana OX=3702 GN=GAT1_2.1 PE=2 SV=1	R	General function prediction only	PREDICTED: uncharacterized protein LOC100250861 isoform X1 [Vitis vinifera]	biological process: metabolic process (GO:0008152);; biological process: cellular process (GO:0009987);; biological process: single-organism process (GO:0044699);; molecular function: catalytic activity (GO:0003824)
VIT_01s0011g04160	VIT_01s0011g04160	35.8482	40.8603	27.6065	19.7502	23.2906	26.1573	19.5785	26.0405	15.5158	20.5631	17.5994	30.0368	21.0513	16.4766	12.1219	13.2406	14.318	15.4948	8.83222	8.55246	13.5645	14.3131	12.4981	16.0682	-0.596698	down	0.160221	normal	-0.139845	normal	0.512401	normal	[I]	Lipid transport and metabolism	Biological Process: phospholipid metabolic process (GO:0006644);; Molecular Function: phosphatidate phosphatase activity (GO:0008195);; Cellular Component: integral component of membrane (GO:0016021);;	K18693|4.0e-205|vvi:100254175|K18693 diacylglycerol diphosphate phosphatase / phosphatidate phosphatase [EC:3.1.3.81 3.1.3.4] | (RefSeq) lipid phosphate phosphatase 2	Glycerolipid metabolism (ko00561);; Glycerophospholipid metabolism (ko00564)	[I]	Lipid transport and metabolism	PAP2 superfamily	Putative lipid phosphate phosphatase 3, chloroplastic OS=Arabidopsis thaliana OX=3702 GN=LPP3 PE=2 SV=1	I	Lipid transport and metabolism	putative lipid phosphate phosphatase 3, chloroplastic [Vitis vinifera]	biological process: metabolic process (GO:0008152);; biological process: cellular process (GO:0009987);; biological process: single-organism process (GO:0044699);; molecular function: catalytic activity (GO:0003824);; cellular component: membrane (GO:0016020);; cellular component: membrane part (GO:0044425)
VIT_01s0011g04190	VIT_01s0011g04190	15.5805	26.2258	16.9398	0.533097	3.9415	2.44838	0.721483	13.6659	3.77056	0.349387	1.67266	7.5394	0.580377	3.1487	2.06012	1.05948	0.318068	0.3277	0.457209	0.396834	0.358949	0.084597	0.544354	0	-3.06869	down	-0.921555	normal	--	--	--	--	--	--	--	--	--	--	--	--	--	S	Function unknown	hypothetical protein CK203_070751 [Vitis vinifera]	--
VIT_01s0011g04240	VIT_01s0011g04240	11.6628	8.88115	7.77664	6.78002	4.63714	4.45363	11.2238	6.54494	16.1337	13.7569	5.2071	7.31757	21.9432	16.7212	22.6384	16.8782	17.5583	17.0819	13.2132	9.82494	11.2374	16.698	20.292	13.9183	-0.842666	down	-0.370422	normal	-0.1816	normal	0.595703	up	--	--	Molecular Function: zinc ion binding (GO:0008270);;	K12135|1.2e-06|eus:EUTSA_v10015486mg|K12135 zinc finger protein CONSTANS | (RefSeq) hypothetical protein	Circadian rhythm - plant (ko04712)	--	--	B-box zinc finger	Putative zinc finger protein At1g68190 OS=Arabidopsis thaliana OX=3702 GN=At1g68190 PE=2 SV=1	R	General function prediction only	PREDICTED: putative zinc finger protein At1g68190 isoform X1 [Vitis vinifera]	molecular function: binding (GO:0005488)
VIT_01s0011g04250	VIT_01s0011g04250	12.2335	8.92979	6.18354	4.83721	4.96281	3.94469	10.7799	7.00761	13.5903	9.1886	6.29134	5.87932	16.1476	11.6141	17.797	14.1961	13.1968	18.9389	8.94832	9.65536	8.6891	15.2615	14.4703	15.6373	-0.998192	down	-0.55539	normal	0.0982896	normal	0.762988	up	--	--	Cellular Component: nucleus (GO:0005634);;	--	--	--	--	CCT motif	Zinc finger protein CONSTANS-LIKE 9 OS=Arabidopsis thaliana OX=3702 GN=COL9 PE=1 SV=1	R	General function prediction only	unnamed protein product, partial [Vitis vinifera]	cellular component: cell (GO:0005623);; cellular component: organelle (GO:0043226);; cellular component: cell part (GO:0044464)
VIT_01s0011g04270	VIT_01s0011g04270	23.4683	14.817	16.266	11.7005	13.6288	9.7989	10.5851	4.13539	10.286	6.94259	9.46092	7.25801	4.78869	5.96927	4.01213	3.67778	4.22006	4.77169	1.17094	2.02395	1.40231	1.37531	0.983303	0.721719	-0.642203	down	-0.0909285	normal	-0.154473	normal	-0.53518	normal	--		Molecular Function: protein serine/threonine kinase activity (GO:0004674);; Molecular Function: ATP binding (GO:0005524);; Cellular Component: integral component of membrane (GO:0016021);;	K13416|9.7e-43|thj:104807159|K13416 brassinosteroid insensitive 1-associated receptor kinase 1 [EC:2.7.10.1 2.7.11.1] | (RefSeq) BRASSINOSTEROID INSENSITIVE 1-associated receptor kinase 1-like isoform X1	MAPK signaling pathway - plant (ko04016);; Plant hormone signal transduction (ko04075);; Plant-pathogen interaction (ko04626)	--	--	Protein kinase domain	Rust resistance kinase Lr10 OS=Triticum aestivum OX=4565 GN=LRK10 PE=2 SV=1	T	Signal transduction mechanisms	PREDICTED: rust resistance kinase Lr10-like [Vitis vinifera]	molecular function: catalytic activity (GO:0003824);; biological process: metabolic process (GO:0008152);; biological process: cellular process (GO:0009987);; molecular function: binding (GO:0005488);; cellular component: membrane (GO:0016020);; cellular component: membrane part (GO:0044425)
VIT_01s0011g04280	VIT_01s0011g04280	7.56344	4.76081	4.26638	1.93286	2.66873	3.02786	2.59857	3.14433	1.34242	2.03864	2.91784	1.66766	1.65181	2.26837	1.72915	0.995835	1.32125	1.32374	1.12011	0.72762	0.739613	1.07348	1.26598	1.09645	-1.12154	down	-0.0812355	normal	-0.56142	normal	0.419671	normal	--		Molecular Function: protein serine/threonine kinase activity (GO:0004674);; Molecular Function: ATP binding (GO:0005524);; Cellular Component: integral component of membrane (GO:0016021);;	K13430|1.2e-42|cann:107847575|K13430 serine/threonine-protein kinase PBS1 [EC:2.7.11.1] | (RefSeq) serine/threonine-protein kinase PBS1	Plant-pathogen interaction (ko04626)	[T]	Signal transduction mechanisms	Protein kinase domain	Rust resistance kinase Lr10 OS=Triticum aestivum OX=4565 GN=LRK10 PE=2 SV=1	T	Signal transduction mechanisms	Rust resistance kinase Lr10 [Vitis vinifera]	molecular function: catalytic activity (GO:0003824);; biological process: metabolic process (GO:0008152);; biological process: cellular process (GO:0009987);; molecular function: binding (GO:0005488);; cellular component: membrane (GO:0016020);; cellular component: membrane part (GO:0044425)
VIT_01s0011g04450	VIT_01s0011g04450	14.8611	14.4675	12.096	23.0137	19.7666	21.0364	20.7478	32.454	19.7049	17.1316	29.6215	29.8216	9.45846	9.7983	12.8201	11.5354	12.5651	12.1333	6.95948	10.2239	8.78706	7.55637	6.10697	9.27704	0.616576	up	0.0750654	normal	0.245666	normal	-0.140511	normal	[V]	Defense mechanisms	Molecular Function: antiporter activity (GO:0015297);; Cellular Component: membrane (GO:0016020);; Cellular Component: integral component of membrane (GO:0016021);; Molecular Function: transmembrane transporter activity (GO:0022857);; Molecular Function: xenobiotic transporter activity (GO:0042910);;	K03327|1.9e-270|vvi:100255994|K03327 multidrug resistance protein, MATE family | (RefSeq) protein DETOXIFICATION 12	--	[R]	General function prediction only	MatE	Protein DETOXIFICATION 12 OS=Arabidopsis thaliana OX=3702 GN=DTX12 PE=2 SV=1	S	Function unknown	PREDICTED: protein DETOXIFICATION 12 [Vitis vinifera]	molecular function: transporter activity (GO:0005215);; biological process: localization (GO:0051179);; cellular component: membrane (GO:0016020);; cellular component: membrane part (GO:0044425)
VIT_01s0011g04620	VIT_01s0011g04620	14.4832	14.7827	11.7429	25.4264	17.045	21.6662	38.5136	18.0111	39.5487	43.707	23.6581	15.9233	56.9078	42.3729	82.6969	68.8294	57.0169	71.2533	36.906	48.2319	43.7922	34.954	35.4743	46.1357	0.638719	up	-0.202497	normal	0.190496	normal	-0.110357	normal	--	--	Cellular Component: membrane (GO:0016020);; Cellular Component: integral component of membrane (GO:0016021);;	--	--	--	--	--	--	S	Function unknown	PREDICTED: uncharacterized protein LOC100254373 [Vitis vinifera]	cellular component: membrane (GO:0016020);; cellular component: membrane part (GO:0044425)
VIT_01s0011g04700	VIT_01s0011g04700	103.484	215.33	106.789	84.5272	41.2544	77.4169	25.1224	111.235	21.3752	13.7116	40.6783	76.1588	37.7002	33.9349	32.0706	23.2909	20.1025	24.8353	14.1124	10.2106	13.998	3.19821	26.5205	8.70851	-1.07128	down	-0.26197	normal	-0.535332	normal	0.00826804	normal	--	--	Biological Process: metal ion transport (GO:0030001);; Molecular Function: metal ion binding (GO:0046872);;	K10752|1.5e-40|zju:107427343|K10752 histone-binding protein RBBP4 | (RefSeq) LOW QUALITY PROTEIN: WD-40 repeat-containing protein MSI3	--	[P]	Inorganic ion transport and metabolism	Heavy-metal-associated domain	Heavy metal-associated isoprenylated plant protein 21 OS=Arabidopsis thaliana OX=3702 GN=HIPP21 PE=1 SV=1	P	Inorganic ion transport and metabolism	PREDICTED: heavy metal-associated isoprenylated plant protein 21 [Vitis vinifera]	biological process: localization (GO:0051179);; molecular function: binding (GO:0005488)
VIT_01s0011g04710	VIT_01s0011g04710	0.669369	2.27251	1.43557	1.09235	0.238208	0.46796	0.205793	0.070138	0.113642	0.494002	0.108104	0.689014	0.208395	0.469542	0.966792	0.14309	0.887544	0.348147	0.073013	0.148158	0	0.335867	0.274101	0.160501	-1.26838	down	--	--	-0.170065	normal	--	--	--	--	Biological Process: metal ion transport (GO:0030001);; Molecular Function: metal ion binding (GO:0046872);;	--	--	[P]	Inorganic ion transport and metabolism	Heavy-metal-associated domain	Heavy metal-associated isoprenylated plant protein 37 OS=Arabidopsis thaliana OX=3702 GN=HIPP37 PE=2 SV=1	P	Inorganic ion transport and metabolism	PREDICTED: heavy metal-associated isoprenylated plant protein 37 [Vitis vinifera]	biological process: localization (GO:0051179);; molecular function: binding (GO:0005488)
VIT_01s0011g04740	VIT_01s0011g04740	30.9817	30.8713	25.8535	17.8291	14.6616	20.1671	26.6374	7.18215	9.95805	12.8285	20.345	14.4387	6.40012	8.67364	12.8804	10.299	9.82184	11.4022	5.0723	6.95858	8.59366	3.65199	9.73456	3.96714	-0.741963	down	0.110368	normal	0.247537	normal	-0.229362	normal	[DPM]	Cell cycle control, cell division, chromosome partitioning;; Inorganic ion transport and metabolism;; Cell wall/membrane/envelope biogenesis	Molecular Function: copper ion binding (GO:0005507);; Molecular Function: oxidoreductase activity (GO:0016491);;	K06324|1.0e-81|zju:107409543|K06324 spore coat protein A, manganese oxidase [EC:1.16.3.3] | (RefSeq) uncharacterized protein LOC107409543	--	--	--	Multicopper oxidase	Multicopper oxidase LPR1 OS=Arabidopsis thaliana OX=3702 GN=LPR1 PE=2 SV=1	Q	Secondary metabolites biosynthesis, transport and catabolism	PREDICTED: multicopper oxidase LPR1 [Vitis vinifera]	molecular function: binding (GO:0005488);; molecular function: catalytic activity (GO:0003824)
VIT_01s0011g04760	VIT_01s0011g04760	51.5643	92.9392	64.2711	29.5549	43.1869	35.4182	16.0028	36.3097	21.6339	10.3777	19.239	67.6585	18.6656	11.9468	20.1637	17.4194	14.604	17.197	15.8834	18.722	22.4582	20.3925	15.6304	24.3424	-0.955674	down	0.381006	normal	0.0267649	normal	0.122984	normal	--	--	Molecular Function: DNA binding (GO:0003677);; Cellular Component: nucleus (GO:0005634);;	K09422|1.8e-130|vvi:100233136|K09422 transcription factor MYB, plant | (RefSeq) MYBC2-L1; R2R3 Myb transcription factor C2 repressor motif protein	--	[K]	Transcription	Myb-like DNA-binding domain	Myb-related protein 308 OS=Antirrhinum majus OX=4151 GN=MYB308 PE=2 SV=1	K	Transcription	Transcription repressor MYB4 [Vitis vinifera]	molecular function: binding (GO:0005488);; cellular component: cell (GO:0005623);; cellular component: organelle (GO:0043226);; cellular component: cell part (GO:0044464)
VIT_01s0011g04840	VIT_01s0011g04840	6.56689	5.16404	7.48015	2.66989	0.48451	1.9447	5.16946	1.7143	1.35659	1.67268	1.91224	4.30553	3.7628	2.0113	4.77922	3.89584	3.03099	3.47732	2.19246	1.79064	3.62701	1.8964	4.29229	2.30968	-1.91598	down	-0.0842939	normal	0.051452	normal	0.187014	normal	--	--	--	--	--	--	--	--	--	--	--	PREDICTED: extensin [Vitis vinifera]	--
VIT_01s0011g04860	VIT_01s0011g04860	22.2111	35.1496	28.8172	17.1761	16.7045	19.5909	14.0033	15.6491	8.56633	8.58342	9.05893	16.6317	18.5885	11.2397	16.1543	16.6943	11.2665	15.8488	14.0292	17.8384	16.9035	7.72881	18.7053	12.091	-0.695614	down	-0.159485	normal	0.00195952	normal	-0.319446	normal	--	--	Cellular Component: endoplasmic reticulum (GO:0005783);; Cellular Component: plasma membrane (GO:0005886);; Biological Process: auxin-activated signaling pathway (GO:0009734);; Biological Process: auxin polar transport (GO:0009926);; Biological Process: auxin homeostasis (GO:0010252);; Biological Process: auxin efflux (GO:0010315);; Molecular Function: auxin efflux transmembrane transporter activ…	K13947|0.0e+00|vvi:100268124|K13947 auxin efflux carrier family protein | (RefSeq) auxin efflux carrier component 3	--	--	--	Membrane transport protein	Auxin efflux carrier component 3 OS=Arabidopsis thaliana OX=3702 GN=PIN3 PE=1 SV=1	P	Inorganic ion transport and metabolism	PREDICTED: auxin efflux carrier component 3 [Vitis vinifera]	cellular component: cell (GO:0005623);; cellular component: organelle (GO:0043226);; cellular component: cell part (GO:0044464);; cellular component: membrane (GO:0016020);; biological process: cellular process (GO:0009987);; biological process: signaling (GO:0023052);; biological process: single-organism process (GO:0044699);; biological process: response to stimulus (GO:0050896);; biological pr…
VIT_01s0011g04910	VIT_01s0011g04910	10.0139	10.0758	8.47625	16.2028	15.2783	17.323	22.7211	15.8203	28.5147	27.9663	19.4235	14.2774	10.6132	9.44032	15.6776	16.9799	21.9055	13.6019	5.07432	5.03454	5.27616	6.66122	6.54664	6.48504	0.766181	up	-0.118395	normal	0.619881	up	0.388334	normal	[E]	Amino acid transport and metabolism	Molecular Function: serine-type carboxypeptidase activity (GO:0004185);;	K09645|5.6e-262|vvi:100257846|K09645 vitellogenic carboxypeptidase-like protein [EC:3.4.16.-] | (RefSeq) serine carboxypeptidase-like 50	--	[OE]	Posttranslational modification, protein turnover, chaperones;; Amino acid transport and metabolism	Serine carboxypeptidase	Serine carboxypeptidase-like 50 OS=Arabidopsis thaliana OX=3702 GN=SCPL50 PE=2 SV=1	O	Posttranslational modification, protein turnover, chaperones	PREDICTED: serine carboxypeptidase-like 50 [Vitis vinifera]	molecular function: catalytic activity (GO:0003824);; biological process: metabolic process (GO:0008152)
VIT_01s0011g04920	VIT_01s0011g04920	8.86131	8.83597	10.5538	19.2527	12.8794	15.6282	10.6982	9.09907	7.40866	7.5828	9.93409	11.1066	7.22882	11.9341	8.28497	13.5204	9.91771	9.22119	10.9598	17.7085	15.9518	9.91964	16.4085	9.28441	0.747257	up	0.0698457	normal	0.311311	normal	-0.301026	normal	[T]	Signal transduction mechanisms	Molecular Function: MAP kinase activity (GO:0004707);; Molecular Function: ATP binding (GO:0005524);; Cellular Component: nucleus (GO:0005634);; Cellular Component: cytoplasm (GO:0005737);; Biological Process: regulation of gene expression (GO:0010468);; Biological Process: intracellular signal transduction (GO:0035556);; Biological Process: protein autophosphorylation (GO:0046777);; Biological P…	K20538|1.3e-215|thj:104812163|K20538 mitogen-activated protein kinase 8 [EC:2.7.11.24] | (RefSeq) mitogen-activated protein kinase 8-like isoform X1	MAPK signaling pathway - plant (ko04016)	[T]	Signal transduction mechanisms	Protein kinase domain	Mitogen-activated protein kinase 9 OS=Arabidopsis thaliana OX=3702 GN=MPK9 PE=2 SV=2	T	Signal transduction mechanisms	unnamed protein product, partial [Vitis vinifera]	molecular function: catalytic activity (GO:0003824);; molecular function: signal transducer activity (GO:0004871);; biological process: metabolic process (GO:0008152);; biological process: cellular process (GO:0009987);; biological process: signaling (GO:0023052);; biological process: single-organism process (GO:0044699);; biological process: response to stimulus (GO:0050896);; biological process…
VIT_01s0011g05110	VIT_01s0011g05110	11.485	6.06277	15.9813	79.8543	54.8705	155.343	2664.2	755.739	2035.43	3036.14	1475.88	158.181	3715.44	3116.89	4735.19	3685.1	3820.26	2806.82	1188.11	1044.24	668.654	1283.56	1160.18	2129.68	3.09902	up	-0.210642	normal	-0.0997692	normal	0.687568	up	--	--	Molecular Function: protein phosphatase inhibitor activity (GO:0004864);; Biological Process: defense response (GO:0006952);; Biological Process: abscisic acid-activated signaling pathway (GO:0009738);; Molecular Function: abscisic acid binding (GO:0010427);; Molecular Function: signaling receptor activity (GO:0038023);;	--	--	--	--	Pathogenesis-related protein Bet v 1 family	MLP-like protein 43 OS=Arabidopsis thaliana OX=3702 GN=MLP43 PE=1 SV=1	S	Function unknown	hypothetical protein VITISV_030287 [Vitis vinifera]	molecular function: molecular function regulator (GO:0098772);; biological process: biological regulation (GO:0065007);; biological process: response to stimulus (GO:0050896);; biological process: cellular process (GO:0009987);; biological process: signaling (GO:0023052);; biological process: single-organism process (GO:0044699);; molecular function: binding (GO:0005488);; molecular function: sig…
VIT_01s0011g05140	VIT_01s0011g05140	0	0	0.283919	3.00463	2.18565	7.55553	141.287	36.6783	104.177	156.861	73.5996	7.3841	188.505	150.103	198.227	200.774	175.149	150.708	56.5087	49.7874	30.2818	59.1579	48.2209	88.7725	5.36125	up	-0.233162	normal	0.038076	normal	0.553013	normal	--	--	Biological Process: defense response (GO:0006952);;	--	--	--	--	Pathogenesis-related protein Bet v 1 family	MLP-like protein 43 OS=Arabidopsis thaliana OX=3702 GN=MLP43 PE=1 SV=1	S	Function unknown	PREDICTED: MLP-like protein 43 [Vitis vinifera]	biological process: response to stimulus (GO:0050896)
VIT_01s0011g05150	VIT_01s0011g05150	1.94947	1.66238	1.98862	50.4354	0	0.467042	0	29.1489	0	0	0.109619	0.231868	1.04718	0.151421	0.913553	0.780058	0.748406	0.301169	1.09801	1.31422	4.03814	0.099224	0.124478	2.51945	3.15656	up	--	--	--	--	-1.14971	normal	--	--	Biological Process: defense response (GO:0006952);;	--	--	--	--	Pathogenesis-related protein Bet v 1 family	MLP-like protein 28 OS=Arabidopsis thaliana OX=3702 GN=MLP28 PE=1 SV=1	S	Function unknown	PREDICTED: MLP-like protein 34 [Vitis vinifera]	biological process: response to stimulus (GO:0050896)
VIT_01s0011g05170	VIT_01s0011g05170	79.3087	66.3691	97.8329	12.5249	24.268	9.73757	8.99203	41.887	17.4654	0	7.65553	176.367	7.00003	2.00544	2.44966	0	0	0	0	0	0	0	0	0	-2.39686	down	1.40412	normal	--	--	--	--	--	--	Biological Process: defense response (GO:0006952);;	--	--	--	--	Pathogenesis-related protein Bet v 1 family	MLP-like protein 28 OS=Arabidopsis thaliana OX=3702 GN=MLP28 PE=1 SV=1	S	Function unknown	MLP-like protein 28 [Vitis vinifera]	biological process: response to stimulus (GO:0050896)
VIT_01s0011g05190	VIT_01s0011g05190	87.4028	57.0961	82.5435	9.50883	20.0565	6.8583	7.09573	32.1626	13.9692	1.31005	7.63864	157.266	3.94504	1.17573	2.51977	0.466421	2.25461	0.512523	0.176218	0	0.251501	0	0.253489	0	-2.64926	down	1.61851	normal	-1.16867	normal	--	--	--	--	Biological Process: defense response (GO:0006952);;	--	--	--	--	Pathogenesis-related protein Bet v 1 family	MLP-like protein 28 OS=Arabidopsis thaliana OX=3702 GN=MLP28 PE=1 SV=1	S	Function unknown	PREDICTED: MLP-like protein 28 isoform X1 [Vitis vinifera]	biological process: response to stimulus (GO:0050896)
VIT_01s0011g05200	VIT_01s0011g05200	4.73588	2.34335	4.14077	4.49384	3.59194	3.30253	1.60126	0.915559	0.963262	0.676676	3.07691	7.25096	0	0.062496	0	0	0	0	0	0	0	0	0	0	0.0113285	normal	1.62059	up	--	--	--	--	[I]	Lipid transport and metabolism	Molecular Function: phosphoethanolamine N-methyltransferase activity (GO:0000234);; Biological Process: phosphatidylcholine biosynthetic process (GO:0006656);;	K05929|1.3e-290|vvi:100257695|K05929 phosphoethanolamine N-methyltransferase [EC:2.1.1.103] | (RefSeq) phosphoethanolamine N-methyltransferase 3	Glycerophospholipid metabolism (ko00564)	[IR]	Lipid transport and metabolism;; General function prediction only	Methyltransferase domain	Phosphoethanolamine N-methyltransferase 3 OS=Arabidopsis thaliana OX=3702 GN=NMT3 PE=2 SV=2	Q	Secondary metabolites biosynthesis, transport and catabolism	PREDICTED: phosphoethanolamine N-methyltransferase 3 isoform X2 [Vitis vinifera]	molecular function: catalytic activity (GO:0003824);; biological process: metabolic process (GO:0008152);; biological process: cellular process (GO:0009987);; biological process: single-organism process (GO:0044699)
VIT_01s0011g05310	VIT_01s0011g05310	4.63711	7.17595	6.42131	3.92117	3.29368	2.56431	0.938924	0.967508	0.384566	0.49498	0.78525	0.731502	0.560333	0.293311	0.379383	0.286348	1.29194	0.794	0.81217	0.221049	0	0	0.172668	0.141887	-0.898871	down	--	--	--	--	--	--	--	--	Cellular Component: chloroplast thylakoid membrane (GO:0009535);; Biological Process: photosynthetic electron transport in photosystem I (GO:0009773);; Cellular Component: NAD(P)H dehydrogenase complex (plastoquinone) (GO:0010598);; Cellular Component: integral component of membrane (GO:0016021);;	--	--	--	--	--	Probable NAD(P)H dehydrogenase subunit CRR3, chloroplastic OS=Arabidopsis thaliana OX=3702 GN=CRR3 PE=2 SV=1	S	Function unknown	unnamed protein product, partial [Vitis vinifera]	cellular component: cell (GO:0005623);; cellular component: membrane (GO:0016020);; cellular component: organelle (GO:0043226);; cellular component: organelle part (GO:0044422);; cellular component: cell part (GO:0044464);; biological process: metabolic process (GO:0008152);; biological process: cellular process (GO:0009987);; biological process: single-organism process (GO:0044699);; cellular co…
VIT_01s0011g05470	VIT_01s0011g05470	159.348	47.7238	91.9066	66.5996	63.6527	52.3613	69.7323	115.963	82.4933	30.6379	102.063	198.834	29.3043	48.6767	33.34	26.632	26.8415	34.0098	39.9846	29.2166	33.0829	54.6795	25.1013	22.7877	-0.718063	down	0.292076	normal	-0.278671	normal	0.0438744	normal	--	--	Cellular Component: integral component of membrane (GO:0016021);;	--	--	--	--	PLAC8 family	Protein PLANT CADMIUM RESISTANCE 2 OS=Arabidopsis thaliana OX=3702 GN=PCR2 PE=1 SV=1	S	Function unknown	PREDICTED: protein PLANT CADMIUM RESISTANCE 2 [Vitis vinifera]	cellular component: membrane (GO:0016020);; cellular component: membrane part (GO:0044425)
VIT_01s0011g05480	VIT_01s0011g05480	4.46618	7.08976	6.65342	11.8901	9.70706	10.4773	7.47046	3.18988	5.61249	4.32967	11.3082	5.47383	2.98739	2.18745	3.84309	1.59325	1.08546	1.50101	0.945167	0.616484	1.08169	1.02408	0.671766	0.366683	0.808784	up	0.365174	normal	-1.02936	down	--	--	--	--	Molecular Function: motor activity (GO:0003774);; Cellular Component: cytoplasm (GO:0005737);; Cellular Component: microtubule (GO:0005874);; Biological Process: microtubule-based process (GO:0007017);; Cellular Component: dynein complex (GO:0030286);; Molecular Function: dynein intermediate chain binding (GO:0045505);; Molecular Function: dynein light intermediate chain binding (GO:0051959);; Bi…	K10418|3.0e-66|vvi:100245790|K10418 dynein light chain LC8-type | (RefSeq) dynein light chain 1, cytoplasmic	--	[Z]	Cytoskeleton	Dynein light chain type 1	--	Z	Cytoskeleton	PREDICTED: dynein light chain 1, cytoplasmic [Vitis vinifera]	molecular function: catalytic activity (GO:0003824);; cellular component: cell (GO:0005623);; cellular component: cell part (GO:0044464);; cellular component: organelle (GO:0043226);; cellular component: organelle part (GO:0044422);; cellular component: supramolecular complex (GO:0099080);; biological process: cellular process (GO:0009987);; cellular component: macromolecular complex (GO:0032991)…
VIT_01s0011g05580	VIT_01s0011g05580	46.2947	13.0348	22.7932	14.3781	15.9788	13.0846	25.3348	30.9547	23.6877	13.5511	36.8585	64.3125	7.50274	15.5582	8.32118	5.67597	8.25232	5.58398	5.54729	4.7359	5.13242	6.47949	3.34505	4.41608	-0.923975	down	0.506403	normal	-0.627601	down	-0.0739334	normal	--		Molecular Function: protein kinase activity (GO:0004672);; Molecular Function: ATP binding (GO:0005524);; Cellular Component: integral component of membrane (GO:0016021);;	K13415|8.9e-44|ats:109753909|K13415 protein brassinosteroid insensitive 1 [EC:2.7.10.1 2.7.11.1] | (RefSeq) LOC109753909; systemin receptor SR160	Plant hormone signal transduction (ko04075)	--	--	Protein kinase domain	Probable inactive receptor kinase At1g48480 OS=Arabidopsis thaliana OX=3702 GN=RKL1 PE=1 SV=1	T	Signal transduction mechanisms	PREDICTED: probable inactive receptor kinase RLK902 [Vitis vinifera]	molecular function: catalytic activity (GO:0003824);; biological process: metabolic process (GO:0008152);; biological process: cellular process (GO:0009987);; molecular function: binding (GO:0005488);; cellular component: membrane (GO:0016020);; cellular component: membrane part (GO:0044425)
VIT_01s0011g05600	VIT_01s0011g05600	4.37759	5.73144	6.75901	14.649	10.6994	15.9029	9.48571	3.12548	6.15968	10.7129	7.48201	3.38095	6.7626	5.81928	7.57146	9.52804	6.04006	8.10493	5.19656	6.27408	7.37474	6.41423	5.76738	5.09645	1.27975	up	0.203367	normal	0.301297	normal	-0.0906118	normal	--	--	Cellular Component: plasmodesma (GO:0009506);; Biological Process: defense response to bacterium (GO:0042742);; Biological Process: response to other organism (GO:0051707);;	--	--	--	--	Salt stress response/antifungal	Plasmodesmata-located protein 6 OS=Arabidopsis thaliana OX=3702 GN=PDLP6 PE=1 SV=2	R	General function prediction only	unnamed protein product, partial [Vitis vinifera]	cellular component: cell junction (GO:0030054);; biological process: response to stimulus (GO:0050896);; biological process: multi-organism process (GO:0051704)
VIT_01s0011g05620	VIT_01s0011g05620	2.29385	0.923177	1.83511	2.8705	3.82313	4.85954	5.35485	2.5277	9.54118	6.43506	6.40819	3.55056	8.19381	8.2958	5.62787	6.80864	7.35249	6.84906	4.93217	5.58404	3.5616	6.5567	8.70532	9.3351	1.16728	up	-0.092738	normal	-0.0133351	normal	0.830469	up	--	--	--	--	--	--	--	--	--	--	--	--	--
VIT_01s0011g05650	VIT_01s0011g05650	19.0145	31.8733	27.8028	21.4747	24.0089	32.4361	24.7547	36.4691	32.6262	23.6752	20.4701	31.598	29.863	21.6167	23.678	25.4996	22.6685	26.2966	21.0753	19.7624	23.1821	32.4989	38.3382	27.6922	-0.0211537	normal	-0.308841	normal	0.055094	normal	0.651545	up	[Q]	Secondary metabolites biosynthesis, transport and catabolism	Molecular Function: metal ion binding (GO:0046872);; Molecular Function: dioxygenase activity (GO:0051213);;	K13229|1.3e-78|sita:101778204|K13229 2,4-dihydroxy-1,4-benzoxazin-3-one-glucoside dioxygenase [EC:1.14.11.59] | (RefSeq) DIBOA-glucoside dioxygenase BX6	Benzoxazinoid biosynthesis (ko00402)	[QR]	Secondary metabolites biosynthesis, transport and catabolism;; General function prediction only	2OG-Fe(II) oxygenase superfamily	1-aminocyclopropane-1-carboxylate oxidase homolog 3 OS=Arabidopsis thaliana OX=3702 GN=At1g06650 PE=2 SV=1	Q	Secondary metabolites biosynthesis, transport and catabolism	PREDICTED: 1-aminocyclopropane-1-carboxylate oxidase homolog 4 [Vitis vinifera]	molecular function: binding (GO:0005488);; molecular function: catalytic activity (GO:0003824);; biological process: metabolic process (GO:0008152);; biological process: single-organism process (GO:0044699)
VIT_01s0011g05670	VIT_01s0011g05670	158.951	48.0717	67.5569	76.5401	75.1459	47.8214	98.7144	89.821	128.794	57.0248	114.859	202.384	22.9084	49.9827	19.6713	20.7013	40.1718	19.4669	29.9846	21.4338	19.0086	68.6673	19.4711	27.5145	-0.465507	normal	0.216972	normal	-0.153022	normal	0.758191	up	[V]	Defense mechanisms	Molecular Function: hydrolase activity (GO:0016787);;	K07766|1.4e-95|vvi:100254156|K07766 diphosphoinositol-polyphosphate diphosphatase [EC:3.6.1.52] | (RefSeq) nudix hydrolase 18, mitochondrial	--	[T]	Signal transduction mechanisms	NUDIX domain	Nudix hydrolase 18, mitochondrial OS=Arabidopsis thaliana OX=3702 GN=NUDT18 PE=2 SV=1	L	Replication, recombination and repair	PREDICTED: nudix hydrolase 18, mitochondrial [Vitis vinifera]	molecular function: catalytic activity (GO:0003824)
VIT_01s0011g05810	VIT_01s0011g05810	44.0347	56.898	33.3409	24.1476	23.4211	25.8997	1.67955	7.16637	2.80545	2.43194	3.06155	4.57974	18.0396	15.6537	18.6594	14.9853	16.5791	18.3743	15.6919	18.3792	15.5101	8.47616	18.7882	14.0515	-0.874059	down	-0.193522	normal	0.00239014	normal	-0.242322	normal	[R]	General function prediction only	Cellular Component: nucleus (GO:0005634);; Cellular Component: cytosol (GO:0005829);; Biological Process: circadian rhythm (GO:0007623);; Biological Process: response to blue light (GO:0009637);; Cellular Component: SCF ubiquitin ligase complex (GO:0019005);;	K12116|0.0e+00|vvi:100255972|K12116 flavin-binding kelch repeat F-box protein 1 | (RefSeq) adagio protein 3	Circadian rhythm - plant (ko04712)	--	--	Galactose oxidase, central domain	Adagio protein 3 OS=Arabidopsis thaliana OX=3702 GN=ADO3 PE=1 SV=1	R	General function prediction only	PREDICTED: adagio protein 3 [Vitis vinifera]	cellular component: cell (GO:0005623);; cellular component: organelle (GO:0043226);; cellular component: cell part (GO:0044464);; biological process: rhythmic process (GO:0048511);; biological process: response to stimulus (GO:0050896);; cellular component: macromolecular complex (GO:0032991)
VIT_01s0011g05870	VIT_01s0011g05870	0.716837	0.221457	0.687273	2.039	1.13506	1.64209	2.6011	1.15452	1.55132	1.47019	1.25185	0.976186	2.98802	4.50546	5.57329	6.44036	6.07508	5.51804	4.4652	3.27397	4.34699	6.76866	4.52588	4.97564	1.53907	up	-0.521676	normal	0.533481	normal	0.467549	normal	--	--	Molecular Function: RNA binding (GO:0003723);; Molecular Function: RNA-directed 5'-3' RNA polymerase activity (GO:0003968);; Cellular Component: nucleus (GO:0005634);; Biological Process: production of siRNA involved in RNA interference (GO:0030422);; Cellular Component: nuclear RNA-directed RNA polymerase complex (GO:0031380);; Biological Process: production of siRNA involved in chromatin silenc…	K11699|0.0e+00|vvi:100268011|K11699 RNA-dependent RNA polymerase [EC:2.7.7.48] | (RefSeq) probable RNA-dependent RNA polymerase 1	--	[A]	RNA processing and modification	RNA dependent RNA polymerase	RNA-dependent RNA polymerase 1 OS=Arabidopsis thaliana OX=3702 GN=RDR1 PE=2 SV=1	A	RNA processing and modification	PREDICTED: probable RNA-dependent RNA polymerase 1 [Vitis vinifera]	molecular function: binding (GO:0005488);; molecular function: catalytic activity (GO:0003824);; cellular component: cell (GO:0005623);; cellular component: organelle (GO:0043226);; cellular component: cell part (GO:0044464);; biological process: metabolic process (GO:0008152);; biological process: cellular process (GO:0009987);; biological process: single-organism process (GO:0044699);; biologic…
VIT_01s0011g05880	VIT_01s0011g05880	24.4145	16.3831	17.0703	32.0978	29.027	31.1487	37.3948	35.9813	39.5361	38.2676	23.8016	23.2755	34.8019	35.3438	41.8437	34.5725	31.0717	32.2962	38.7457	33.2903	38.8704	44.6462	43.9646	35.7131	0.666531	up	-0.396343	normal	-0.124847	normal	0.196516	normal	--	--	Molecular Function: RNA binding (GO:0003723);; Molecular Function: RNA-directed 5'-3' RNA polymerase activity (GO:0003968);; Cellular Component: nucleus (GO:0005634);; Biological Process: production of siRNA involved in RNA interference (GO:0030422);; Cellular Component: nuclear RNA-directed RNA polymerase complex (GO:0031380);; Biological Process: production of siRNA involved in chromatin silenc…	K11699|0.0e+00|vvi:100262811|K11699 RNA-dependent RNA polymerase [EC:2.7.7.48] | (RefSeq) probable RNA-dependent RNA polymerase 1	--	[A]	RNA processing and modification	RNA dependent RNA polymerase	RNA-dependent RNA polymerase 1 OS=Arabidopsis thaliana OX=3702 GN=RDR1 PE=2 SV=1	A	RNA processing and modification	PREDICTED: probable RNA-dependent RNA polymerase 1 [Vitis vinifera]	molecular function: binding (GO:0005488);; molecular function: catalytic activity (GO:0003824);; cellular component: cell (GO:0005623);; cellular component: organelle (GO:0043226);; cellular component: cell part (GO:0044464);; biological process: metabolic process (GO:0008152);; biological process: cellular process (GO:0009987);; biological process: single-organism process (GO:0044699);; biologic…
VIT_01s0011g05890	VIT_01s0011g05890	2.94578	2.43455	2.83262	0.76827	1.22786	1.55071	4.35047	4.59745	6.77919	3.32149	1.95189	1.73737	2.9497	4.15614	5.62566	5.73874	3.34031	10.3733	2.80676	12.5311	13.6322	2.10608	9.98816	2.16374	-1.20906	down	-1.15575	down	0.700366	normal	-1.0069	normal	[I]	Lipid transport and metabolism	Molecular Function: methyltransferase activity (GO:0008168);; Biological Process: methylation (GO:0032259);;	K22546|1.3e-69|ath:AT3G44860|K22546 juvenile hormone-III synthase [EC:2.1.1.325] | (RefSeq) FAMT; farnesoic acid carboxyl-O-methyltransferase	--	--	--	SAM dependent carboxyl methyltransferase	Loganic acid O-methyltransferase OS=Catharanthus roseus OX=4058 GN=LAMT PE=1 SV=1	S	Function unknown	PREDICTED: probable S-adenosylmethionine-dependent methyltransferase At5g37990 [Vitis vinifera]	molecular function: catalytic activity (GO:0003824);; biological process: metabolic process (GO:0008152)
VIT_01s0011g05900	VIT_01s0011g05900	3.17553	2.50563	2.76967	7.04551	5.11346	4.76812	7.46049	9.00476	2.75412	7.9252	5.25685	6.13421	5.75685	8.76056	11.5845	9.16439	6.72311	20.785	7.74148	24.2172	23.5683	8.75087	17.3584	6.60175	0.987768	up	0.0246296	normal	0.580335	normal	-0.739977	normal	[I]	Lipid transport and metabolism	Molecular Function: S-adenosylmethionine-dependent methyltransferase activity (GO:0008757);; Biological Process: methylation (GO:0032259);;	K22546|8.9e-68|ath:AT3G44860|K22546 juvenile hormone-III synthase [EC:2.1.1.325] | (RefSeq) FAMT; farnesoic acid carboxyl-O-methyltransferase	--	--	--	SAM dependent carboxyl methyltransferase	Loganic acid O-methyltransferase OS=Catharanthus roseus OX=4058 GN=LAMT PE=1 SV=1	S	Function unknown	PREDICTED: probable S-adenosylmethionine-dependent methyltransferase At5g37990 [Vitis vinifera]	molecular function: catalytic activity (GO:0003824);; biological process: metabolic process (GO:0008152)
VIT_01s0011g05920	VIT_01s0011g05920	1.51414	2.26144	2.27462	1.09688	0.788152	0.7031	3.61232	5.03329	0.882037	1.35306	1.29077	4.72581	3.28455	5.8898	9.62427	10.3582	4.08852	23.5646	7.30942	33.3924	35.2568	5.20195	27.0624	4.13286	-1.22099	down	-0.368232	normal	1.10889	up	-1.05211	normal	[I]	Lipid transport and metabolism	Molecular Function: S-adenosylmethionine-dependent methyltransferase activity (GO:0008757);; Biological Process: methylation (GO:0032259);;	K22546|1.1e-68|ath:AT3G44860|K22546 juvenile hormone-III synthase [EC:2.1.1.325] | (RefSeq) FAMT; farnesoic acid carboxyl-O-methyltransferase	--	--	--	SAM dependent carboxyl methyltransferase	Loganic acid O-methyltransferase OS=Catharanthus roseus OX=4058 GN=LAMT PE=1 SV=1	S	Function unknown	PREDICTED: probable S-adenosylmethionine-dependent methyltransferase At5g37990 [Vitis vinifera]	molecular function: catalytic activity (GO:0003824);; biological process: metabolic process (GO:0008152)
VIT_01s0011g05930	VIT_01s0011g05930	13.3747	24.5092	16.3565	1.52873	0.389259	2.8578	0.902871	43.95	0.354138	0.045951	0.044079	6.70399	3.42898	3.06939	1.65121	0.79622	1.64365	0.904626	0.978737	2.13479	2.45394	0.685182	29.5051	1.3005	-3.5011	down	-2.71606	normal	-1.21132	down	2.48054	up	--	--	Molecular Function: S-adenosylmethionine-dependent methyltransferase activity (GO:0008757);; Biological Process: methylation (GO:0032259);;	K22546|9.6e-68|ath:AT3G44860|K22546 juvenile hormone-III synthase [EC:2.1.1.325] | (RefSeq) FAMT; farnesoic acid carboxyl-O-methyltransferase	--	--	--	SAM dependent carboxyl methyltransferase	Loganic acid O-methyltransferase OS=Catharanthus roseus OX=4058 GN=LAMT PE=1 SV=1	S	Function unknown	PREDICTED: probable S-adenosylmethionine-dependent methyltransferase At5g37990 [Vitis vinifera]	molecular function: catalytic activity (GO:0003824);; biological process: metabolic process (GO:0008152)
VIT_01s0011g05950	VIT_01s0011g05950	69.8008	16.7663	20.5556	12.7527	13.8024	12.5756	9.89039	19.0669	10.0932	6.73712	14.8084	24.655	10.3535	12.7031	7.65737	6.38961	7.14617	4.68651	7.0545	7.40763	9.91678	7.20974	6.81556	6.40973	-1.45329	down	0.239363	normal	-0.696796	down	-0.217977	normal	--	--	Cellular Component: plasma membrane (GO:0005886);; Biological Process: immune response (GO:0006955);; Biological Process: plant-type hypersensitive response (GO:0009626);;	--	--	--	--	MAC/Perforin domain	MACPF domain-containing protein At1g14780 OS=Arabidopsis thaliana OX=3702 GN=At1g14780 PE=2 SV=1	S	Function unknown	unnamed protein product, partial [Vitis vinifera]	cellular component: cell (GO:0005623);; cellular component: membrane (GO:0016020);; cellular component: cell part (GO:0044464);; biological process: immune system process (GO:0002376);; biological process: response to stimulus (GO:0050896);; biological process: cellular process (GO:0009987);; biological process: single-organism process (GO:0044699)
VIT_01s0011g05960	VIT_01s0011g05960	46.4798	60.0487	37.7184	24.2461	20.5009	21.4505	8.2224	59.4316	9.78901	8.11091	8.92213	37.2174	11.3398	9.37166	10.6506	8.84994	7.80997	10.5595	11.5339	8.42342	13.2296	8.35029	23.7563	8.45031	-1.12884	down	-0.501885	normal	-0.132282	normal	0.303913	normal	[G]	Carbohydrate transport and metabolism	Molecular Function: catalytic activity (GO:0003824);; Cellular Component: cytoplasm (GO:0005737);; Cellular Component: cytosol (GO:0005829);;	K16055|0.0e+00|vvi:100252552|K16055 trehalose 6-phosphate synthase/phosphatase [EC:2.4.1.15 3.1.3.12] | (RefSeq) alpha,alpha-trehalose-phosphate synthase [UDP-forming] 6-like	Starch and sucrose metabolism (ko00500)	[G]	Carbohydrate transport and metabolism	Glycosyltransferase family 20	Alpha,alpha-trehalose-phosphate synthase [UDP-forming] 6 OS=Arabidopsis thaliana OX=3702 GN=TPS6 PE=1 SV=2	G	Carbohydrate transport and metabolism	PREDICTED: alpha,alpha-trehalose-phosphate synthase [UDP-forming] 6 [Vitis vinifera]	molecular function: catalytic activity (GO:0003824);; cellular component: cell (GO:0005623);; cellular component: cell part (GO:0044464)
VIT_01s0011g06000	VIT_01s0011g06000	2.80307	7.36057	1.7837	5.13571	3.48684	4.39602	2.89669	6.0069	3.3511	2.72437	3.74187	0.984427	2.40032	2.31704	2.49896	3.93323	4.70756	3.89927	3.47462	3.52678	5.37698	3.06243	4.21244	1.06594	0.124385	normal	-0.690233	normal	0.857783	up	-0.533296	normal	[P]	Inorganic ion transport and metabolism	Molecular Function: manganese ion transmembrane transporter activity (GO:0005384);; Cellular Component: integral component of membrane (GO:0016021);; Biological Process: cellular manganese ion homeostasis (GO:0030026);;	K22736|7.1e-128|vvi:100247446|K22736 vacuolar iron transporter family protein | (RefSeq) vacuolar iron transporter 1	--	[S]	Function unknown	VIT family	Vacuolar iron transporter 1 OS=Eucalyptus grandis OX=71139 GN=VIT1 PE=1 SV=1	P	Inorganic ion transport and metabolism	PREDICTED: vacuolar iron transporter 1 [Vitis vinifera]	molecular function: transporter activity (GO:0005215);; biological process: localization (GO:0051179);; cellular component: membrane (GO:0016020);; cellular component: membrane part (GO:0044425);; biological process: cellular process (GO:0009987);; biological process: single-organism process (GO:0044699);; biological process: biological regulation (GO:0065007)
VIT_01s0011g06140	VIT_01s0011g06140	56.3977	3.34587	17.5043	13.1471	6.02089	4.14433	33.2191	36.9546	38.56	13.7923	25.4702	58.0679	3.37494	17.2348	8.74074	8.14892	4.15726	9.96056	6.13907	10.8839	10.6787	4.14659	2.16783	4.48433	-1.73275	down	-0.179759	normal	-0.325989	normal	-1.31152	down	--	--	Molecular Function: ubiquitin-protein transferase activity (GO:0004842);;	K10260|2.4e-17|ota:OT_ostta09g00430|K10260 F-box and WD-40 domain protein 7 | (RefSeq) WD40/YVTN repeat-like-containing domain	Ubiquitin mediated proteolysis (ko04120)	--	--	U-box domain	U-box domain-containing protein 21 OS=Arabidopsis thaliana OX=3702 GN=PUB21 PE=2 SV=1	R	General function prediction only	PREDICTED: U-box domain-containing protein 21 [Vitis vinifera]	molecular function: catalytic activity (GO:0003824)
VIT_01s0011g06250	VIT_01s0011g06250	60.5144	87.0707	59.9015	47.8096	34.4883	32.7258	73.3241	90.4999	70.1573	74.2572	34.3625	82.2814	90.935	103.477	128.878	113.219	128.859	113.97	85.5812	96.4584	105.831	119.432	107.213	95.089	-0.858385	down	-0.291371	normal	0.20714	normal	0.195412	normal	[G]	Carbohydrate transport and metabolism	Molecular Function: hydrolase activity, hydrolyzing O-glycosyl compounds (GO:0004553);; Cellular Component: cell wall (GO:0005618);; Biological Process: xyloglucan metabolic process (GO:0010411);; Molecular Function: xyloglucan:xyloglucosyl transferase activity (GO:0016762);; Biological Process: cell wall biogenesis (GO:0042546);; Cellular Component: apoplast (GO:0048046);; Biological Process: ce…	K08235|2.4e-192|vvi:100266368|K08235 xyloglucan:xyloglucosyl transferase [EC:2.4.1.207] | (RefSeq) probable xyloglucan endotransglucosylase/hydrolase protein 28	--	--	--	Glycosyl hydrolases family 16	Probable xyloglucan endotransglucosylase/hydrolase protein 27 OS=Arabidopsis thaliana OX=3702 GN=XTH27 PE=2 SV=2	R	General function prediction only	PREDICTED: probable xyloglucan endotransglucosylase/hydrolase protein 28 [Vitis vinifera]	molecular function: catalytic activity (GO:0003824);; cellular component: cell (GO:0005623);; cellular component: cell part (GO:0044464);; biological process: metabolic process (GO:0008152);; biological process: cellular process (GO:0009987);; biological process: cellular component organization or biogenesis (GO:0071840);; cellular component: extracellular region (GO:0005576)
VIT_01s0011g06290	VIT_01s0011g06290	58.5599	32.5062	48.6331	47.3531	83.0253	39.145	33.2068	19.6939	49.8178	41.937	21.4788	14.6782	28.6745	18.4227	12.626	12.032	16.8726	23.0237	21.7219	19.0993	13.2538	11.0288	7.9247	13.0558	0.269274	normal	-0.391606	normal	-0.130667	normal	-0.723	down	[T]	Signal transduction mechanisms	Molecular Function: acid phosphatase activity (GO:0003993);; Molecular Function: ferrous iron binding (GO:0008198);; Molecular Function: ferric iron binding (GO:0008199);;	K14379|3.8e-191|vvi:100261163|K14379 tartrate-resistant acid phosphatase type 5 [EC:3.1.3.2] | (RefSeq) purple acid phosphatase 3	Riboflavin metabolism (ko00740)	[O]	Posttranslational modification, protein turnover, chaperones	Calcineurin-like phosphoesterase	Purple acid phosphatase 3 OS=Arabidopsis thaliana OX=3702 GN=PAP3 PE=2 SV=1	O	Posttranslational modification, protein turnover, chaperones	PREDICTED: purple acid phosphatase 3 [Vitis vinifera]	molecular function: catalytic activity (GO:0003824);; biological process: metabolic process (GO:0008152);; biological process: cellular process (GO:0009987);; molecular function: binding (GO:0005488)
VIT_01s0011g06450	VIT_01s0011g06450	8.09627	5.67811	6.83479	2.18705	5.46129	3.44847	5.138	18.7952	7.7987	2.5035	3.64468	24.0005	7.17385	12.4146	6.75338	4.57925	5.25834	4.10419	4.60146	8.8352	8.24127	5.91015	8.92957	6.25388	-0.900465	down	-0.0855872	normal	-0.856162	down	-0.0097684	normal	[Q]	Secondary metabolites biosynthesis, transport and catabolism	Molecular Function: alditol:NADP+ 1-oxidoreductase activity (GO:0004032);; Cellular Component: cytosol (GO:0005829);; Molecular Function: alcohol dehydrogenase (NADP+) activity (GO:0008106);; Molecular Function: oxidoreductase activity (GO:0016491);;	K22374|6.6e-187|vvi:100247586|K22374 3''-deamino-3''-oxonicotianamine reductase [EC:1.1.1.285] | (RefSeq) non-functional NADPH-dependent codeinone reductase 2	--	[R]	General function prediction only	Aldo/keto reductase family	Non-functional NADPH-dependent codeinone reductase 2 OS=Papaver somniferum OX=3469 GN=COR2 PE=1 SV=1	R	General function prediction only	PREDICTED: non-functional NADPH-dependent codeinone reductase 2 [Vitis vinifera]	molecular function: catalytic activity (GO:0003824);; biological process: metabolic process (GO:0008152);; biological process: single-organism process (GO:0044699);; cellular component: cell (GO:0005623);; cellular component: cell part (GO:0044464)
VIT_01s0011g06600	VIT_01s0011g06600	2.04936	0.210233	1.19737	3.74058	2.30911	2.42104	2.2071	1.15152	5.08041	11.1307	3.22571	1.34438	4.38014	3.76314	2.35875	3.8485	6.00012	4.1379	10.8521	5.67208	4.11774	11.8584	4.67054	9.74259	1.27195	up	0.902076	normal	0.468871	normal	0.38335	normal	[E]	Amino acid transport and metabolism	Molecular Function: glutamate decarboxylase activity (GO:0004351);; Cellular Component: cytosol (GO:0005829);; Biological Process: glutamate catabolic process (GO:0006538);; Molecular Function: pyridoxal phosphate binding (GO:0030170);;	K01580|5.0e-290|vvi:100266215|K01580 glutamate decarboxylase [EC:4.1.1.15] | (RefSeq) glutamate decarboxylase 1	Alanine, aspartate and glutamate metabolism (ko00250);; beta-Alanine metabolism (ko00410);; Taurine and hypotaurine metabolism (ko00430);; Butanoate metabolism (ko00650)	[E]	Amino acid transport and metabolism	Pyridoxal-dependent decarboxylase conserved domain	Glutamate decarboxylase 1 OS=Arabidopsis thaliana OX=3702 GN=GAD1 PE=1 SV=2	E	Amino acid transport and metabolism	PREDICTED: glutamate decarboxylase 1 [Vitis vinifera]	molecular function: catalytic activity (GO:0003824);; cellular component: cell (GO:0005623);; cellular component: cell part (GO:0044464);; biological process: metabolic process (GO:0008152);; biological process: cellular process (GO:0009987);; biological process: single-organism process (GO:0044699);; molecular function: binding (GO:0005488)
VIT_01s0026g00080	VIT_01s0026g00080	10.6009	8.76375	6.0707	3.99841	2.92653	4.2207	2.02927	6.24398	0.854628	2.39118	2.58656	8.08657	2.43153	1.56439	1.37299	0.53735	0.797777	0.953532	0.462018	1.19333	0.985047	0.869173	0.851603	1.77186	-1.18951	down	0.525458	normal	-1.13996	down	0.448623	normal	[R]	General function prediction only	--	K22544|7.1e-143|vvi:100267261|K22544 deoxynucleoside triphosphate triphosphohydrolase SAMHD1 [EC:3.1.5.-] | (RefSeq) deoxynucleoside triphosphate triphosphohydrolase SAMHD1 homolog	--	[S]	Function unknown	HD domain	--	R	General function prediction only	unnamed protein product, partial [Vitis vinifera]	--
VIT_01s0026g00200	VIT_01s0026g00200	8.36853	0.730114	4.11536	2.81207	2.3189	1.24168	3.81332	3.28758	2.06061	2.10181	3.95666	1.08642	3.43503	4.42503	0.88097	0.985541	1.81111	1.21827	5.45947	4.00962	7.97664	6.19809	3.41602	3.1882	-1.06045	normal	-0.342639	normal	-1.05838	down	-0.400104	normal	[G]	Carbohydrate transport and metabolism	Molecular Function: hydrolase activity, hydrolyzing O-glycosyl compounds (GO:0004553);; Cellular Component: cell wall (GO:0005618);; Cellular Component: integral component of plasma membrane (GO:0005887);; Biological Process: plant-type cell wall modification involved in multidimensional cell growth (GO:0009831);; Biological Process: xyloglucan metabolic process (GO:0010411);; Molecular Function:…	K08235|3.0e-184|vvi:100245071|K08235 xyloglucan:xyloglucosyl transferase [EC:2.4.1.207] | (RefSeq) probable xyloglucan endotransglucosylase/hydrolase protein 33	--	--	--	Glycosyl hydrolases family 16	Probable xyloglucan endotransglucosylase/hydrolase protein 33 OS=Arabidopsis thaliana OX=3702 GN=XTH33 PE=1 SV=2	G	Carbohydrate transport and metabolism	PREDICTED: probable xyloglucan endotransglucosylase/hydrolase protein 33 [Vitis vinifera]	molecular function: catalytic activity (GO:0003824);; cellular component: cell (GO:0005623);; cellular component: cell part (GO:0044464);; cellular component: membrane (GO:0016020);; cellular component: membrane part (GO:0044425);; biological process: cellular process (GO:0009987);; biological process: growth (GO:0040007);; biological process: single-organism process (GO:0044699);; biological pro…
VIT_01s0026g00280	VIT_01s0026g00280	52.5089	39.4746	38.1079	20.8861	20.4998	19.4624	38.501	69.416	38.0246	28.6118	41.5426	56.5643	28.567	37.0467	31.2902	23.1795	26.5962	19.324	44.3294	32.5783	35.811	42.7205	51.9133	28.239	-1.10274	down	-0.200271	normal	-0.426542	normal	0.148046	normal	[G]	Carbohydrate transport and metabolism	Molecular Function: catalytic activity (GO:0003824);; Cellular Component: cytoplasm (GO:0005737);; Cellular Component: cytosol (GO:0005829);;	K16055|0.0e+00|vvi:100246842|K16055 trehalose 6-phosphate synthase/phosphatase [EC:2.4.1.15 3.1.3.12] | (RefSeq) probable alpha,alpha-trehalose-phosphate synthase [UDP-forming] 10	Starch and sucrose metabolism (ko00500)	[G]	Carbohydrate transport and metabolism	Glycosyltransferase family 20	Probable alpha,alpha-trehalose-phosphate synthase [UDP-forming] 10 OS=Arabidopsis thaliana OX=3702 GN=TPS10 PE=2 SV=1	G	Carbohydrate transport and metabolism	putative alpha,alpha-trehalose-phosphate synthase [UDP-forming] 10 [Vitis vinifera]	molecular function: catalytic activity (GO:0003824);; cellular component: cell (GO:0005623);; cellular component: cell part (GO:0044464)
VIT_01s0026g00290	VIT_01s0026g00290	20.3293	21.494	34.5412	57.0363	47.2548	49.8663	96.6233	90.8471	104.28	96.0961	114.262	62.3436	46.5355	36.9559	33.0655	33.6831	53.5887	22.136	15.1787	9.3361	13.8963	23.6553	11.9386	22.3088	0.999606	up	-0.0913219	normal	-0.0364995	normal	0.635036	up	--	--	--	--	--	--	--	--	--	--	--	--	--
VIT_01s0026g00300	VIT_01s0026g00300	6.85381	8.93051	7.02023	3.7452	4.64426	5.25029	3.1729	3.03108	2.32318	2.51293	5.74011	3.72344	1.81278	0.559278	1.1909	0.653831	0.36966	0.137499	0.06968	0.099324	0.156264	0.199597	0.301067	0.482119	-0.742866	down	0.489306	normal	--	--	--	--	--	--	Cellular Component: integral component of membrane (GO:0016021);; Biological Process: protein ubiquitination (GO:0016567);; Molecular Function: ubiquitin protein ligase binding (GO:0031625);;	K10663|1.2e-26|atr:18429082|K10663 E3 ubiquitin-protein ligase ATL4 [EC:2.3.2.27] | (RefSeq) putative RING-H2 finger protein ATL49	--	[O]	Posttranslational modification, protein turnover, chaperones	Ring finger domain	RING-H2 finger protein ATL46 OS=Arabidopsis thaliana OX=3702 GN=ATL46 PE=2 SV=1	O	Posttranslational modification, protein turnover, chaperones	PREDICTED: RING-H2 finger protein ATL46 [Vitis vinifera]	cellular component: membrane (GO:0016020);; cellular component: membrane part (GO:0044425);; biological process: metabolic process (GO:0008152);; biological process: cellular process (GO:0009987);; molecular function: binding (GO:0005488)
VIT_01s0026g00350	VIT_01s0026g00350	7.36361	7.15314	5.02062	1.60243	2.04149	0.705506	0	0	0	0.111217	0.034851	0.261118	0	0	0	0	0	0	0	0	0	0	0	0	-2.16011	down	--	--	--	--	--	--	--	--	--	--	--	--	--	bHLH-MYC and R2R3-MYB transcription factors N-terminal	Protein RICE SALT SENSITIVE 3 OS=Oryza sativa subsp. japonica OX=39947 GN=RSS3 PE=1 SV=1	S	Function unknown	PREDICTED: uncharacterized protein LOC100258629 [Vitis vinifera]	--
VIT_01s0026g00570	VIT_01s0026g00570	6.83685	5.99047	5.37892	0.861832	3.18098	1.85614	0.716941	0.136758	0.88131	1.92826	0	0.171902	3.62351	0.740188	0	0.29891	0.489311	0.041299	0	0	0	0	0	0	-1.61761	down	--	--	--	--	--	--	--	--	Molecular Function: protein phosphatase inhibitor activity (GO:0004864);; Biological Process: defense response (GO:0006952);; Biological Process: abscisic acid-activated signaling pathway (GO:0009738);; Molecular Function: abscisic acid binding (GO:0010427);; Molecular Function: signaling receptor activity (GO:0038023);;	K10781|4.3e-23|psom:113347984|K10781 fatty acyl-ACP thioesterase B [EC:3.1.2.14 3.1.2.21] | (RefSeq) uncharacterized protein LOC113347984 isoform X1	Fatty acid biosynthesis (ko00061);; Fatty acid metabolism (ko01212)	--	--	Pathogenesis-related protein Bet v 1 family	MLP-like protein 423 OS=Arabidopsis thaliana OX=3702 GN=MLP423 PE=2 SV=1	S	Function unknown	PREDICTED: MLP-like protein 423 [Vitis vinifera]	molecular function: molecular function regulator (GO:0098772);; biological process: biological regulation (GO:0065007);; biological process: response to stimulus (GO:0050896);; biological process: cellular process (GO:0009987);; biological process: signaling (GO:0023052);; biological process: single-organism process (GO:0044699);; molecular function: binding (GO:0005488);; molecular function: sig…
VIT_01s0026g00580	VIT_01s0026g00580	0.340088	0.686189	0	2.24129	0.631476	1.9175	1.39238	0.592144	0.630778	0.603817	2.07767	0.23044	0.779817	0.451409	1.07533	1.81281	1.98402	2.37247	1.50116	1.2814	1.23096	3.41132	2.6421	3.17422	--	--	--	--	1.46444	up	1.22585	up	--		Molecular Function: transmembrane receptor protein serine/threonine kinase activity (GO:0004675);; Molecular Function: ATP binding (GO:0005524);; Cellular Component: plasma membrane (GO:0005886);; Biological Process: protein phosphorylation (GO:0006468);;	K13430|6.6e-79|dosa:Os02t0513000-01|K13430 serine/threonine-protein kinase PBS1 [EC:2.7.11.1] | (RefSeq) Os02g0513000; Similar to Receptor protein kinase-like protein.	Plant-pathogen interaction (ko04626)	[T]	Signal transduction mechanisms	Protein kinase domain	Probable serine/threonine-protein kinase PBL28 OS=Arabidopsis thaliana OX=3702 GN=PBL28 PE=2 SV=1	T	Signal transduction mechanisms	PREDICTED: serine/threonine-protein kinase PBS1 [Vitis vinifera]	molecular function: catalytic activity (GO:0003824);; molecular function: signal transducer activity (GO:0004871);; molecular function: molecular transducer activity (GO:0060089);; biological process: metabolic process (GO:0008152);; biological process: cellular process (GO:0009987);; biological process: signaling (GO:0023052);; biological process: single-organism process (GO:0044699);; biologica…
VIT_01s0026g00630	VIT_01s0026g00630	6.53512	0.380508	0.446701	0.900659	0.367027	1.13969	1.37091	0.115816	1.53121	2.44286	0.903818	0.476782	2.62037	2.90421	0.169147	1.07115	0.387522	0.253084	0.032038	0	0	0.07203	0.096451	0.108619	-1.60702	normal	0.333408	normal	-1.6772	down	--	--	--	--	Molecular Function: UDP-glycosyltransferase activity (GO:0008194);; Cellular Component: intracellular membrane-bounded organelle (GO:0043231);; Molecular Function: quercetin 3-O-glucosyltransferase activity (GO:0080043);; Molecular Function: quercetin 7-O-glucosyltransferase activity (GO:0080044);;	K11820|2.1e-274|vvi:100260341|K11820 N-hydroxythioamide S-beta-glucosyltransferase [EC:2.4.1.195] | (RefSeq) UDP-glycosyltransferase 74B1	Tryptophan metabolism (ko00380);; Glucosinolate biosynthesis (ko00966);; 2-Oxocarboxylic acid metabolism (ko01210)	[GC]	Carbohydrate transport and metabolism;; Energy production and conversion	UDP-glucoronosyl and UDP-glucosyl transferase	UDP-glycosyltransferase 74B1 OS=Arabidopsis thaliana OX=3702 GN=UGT74B1 PE=1 SV=1	CG	Energy production and conversion;; Carbohydrate transport and metabolism	PREDICTED: UDP-glycosyltransferase 74B1 [Vitis vinifera]	molecular function: catalytic activity (GO:0003824);; cellular component: cell (GO:0005623);; cellular component: organelle (GO:0043226);; cellular component: cell part (GO:0044464)
VIT_01s0026g00710	VIT_01s0026g00710	3.21246	2.80177	2.68682	1.69955	2.21363	0.545196	0.481073	1.66197	0.59516	0.62548	0.336135	1.56668	0.477532	0.278153	0.203024	0.197628	0.29249	0.072704	0.102032	0.099791	0.086914	0.056943	0.156848	0.175782	-0.972644	down	-0.110666	normal	--	--	--	--	--	--	Biological Process: regulation of cyclin-dependent protein serine/threonine kinase activity (GO:0000079);; Cellular Component: cyclin-dependent protein kinase holoenzyme complex (GO:0000307);; Cellular Component: nucleus (GO:0005634);; Cellular Component: cytoplasm (GO:0005737);; Molecular Function: cyclin-dependent protein serine/threonine kinase regulator activity (GO:0016538);; Cellular Compon…	K18810|1.3e-174|vvi:100255261|K18810 cyclin D1/2/4, plant | (RefSeq) cyclin-D1-1	--	[D]	Cell cycle control, cell division, chromosome partitioning	Cyclin, N-terminal domain	Cyclin-D1-1 OS=Arabidopsis thaliana OX=3702 GN=CYCD1-1 PE=1 SV=3	D	Cell cycle control, cell division, chromosome partitioning	PREDICTED: cyclin-D1-1 isoform X2 [Vitis vinifera]	biological process: biological regulation (GO:0065007);; cellular component: cell (GO:0005623);; cellular component: macromolecular complex (GO:0032991);; cellular component: cell part (GO:0044464);; cellular component: organelle (GO:0043226);; molecular function: molecular function regulator (GO:0098772);; cellular component: other organism (GO:0044215);; cellular component: other organism part …
VIT_01s0026g00730	VIT_01s0026g00730	68.0638	67.9904	75.4801	100.495	74.2732	74.5815	55.324	62.1558	25.4866	41.0737	49.7825	59.0306	11.8997	13.1478	16.0465	10.2018	17.7546	14.0123	10.4084	7.35651	11.8554	7.75935	3.6456	5.29702	0.227427	normal	0.0739698	normal	0.101331	normal	-0.778613	down	--	--	--	--	--	--	--	Domain of unknown function (DUF4228)	--	S	Function unknown	PREDICTED: uncharacterized protein LOC100250100 isoform X2 [Vitis vinifera]	--
VIT_01s0026g00740	VIT_01s0026g00740	20.734	14.2945	16.754	68.5818	36.9181	57.5545	67.7705	49.6409	30.5969	55.5287	57.3946	37.8368	74.1202	104.85	61.8435	82.4939	61.2449	81.5145	149.438	210.743	205.668	173.498	132.592	145.215	1.64617	up	0.0355203	normal	-0.0311875	normal	-0.287907	normal	[F]	Nucleotide transport and metabolism	Cellular Component: plasma membrane (GO:0005886);; Cellular Component: plasmodesma (GO:0009506);; Cellular Component: integral component of membrane (GO:0016021);; Molecular Function: transmembrane transporter activity (GO:0022857);;	K14611|4.5e-252|nsy:104231657|K14611 solute carrier family 23 (nucleobase transporter), member 1 | (RefSeq) nucleobase-ascorbate transporter 6	--	[F]	Nucleotide transport and metabolism	Permease family	Nucleobase-ascorbate transporter 6 OS=Arabidopsis thaliana OX=3702 GN=NAT6 PE=2 SV=2	P	Inorganic ion transport and metabolism	PREDICTED: nucleobase-ascorbate transporter 6 [Vitis vinifera]	cellular component: cell (GO:0005623);; cellular component: membrane (GO:0016020);; cellular component: cell part (GO:0044464);; cellular component: cell junction (GO:0030054);; cellular component: membrane part (GO:0044425);; molecular function: transporter activity (GO:0005215);; biological process: localization (GO:0051179)
VIT_01s0026g00810	VIT_01s0026g00810	4.72826	3.92574	4.88073	8.62806	6.40481	5.10367	16.8303	7.09871	17.0487	15.2482	11.0205	4.25336	9.99342	9.56821	11.7588	7.64112	14.4373	7.39542	4.66204	2.47733	2.49497	8.76527	5.37009	3.51313	0.56192	normal	-0.420309	normal	-0.0249556	normal	0.901426	up	--	--	Cellular Component: Golgi apparatus (GO:0005794);; Biological Process: xyloglucan metabolic process (GO:0010411);; Cellular Component: integral component of membrane (GO:0016021);; Molecular Function: O-acetyltransferase activity (GO:0016413);;	K23877|5.0e-270|vvi:100241586|K23877 xyloglucan O-acetyltransferase | (RefSeq) protein ALTERED XYLOGLUCAN 4	--	--	--	GDSL/SGNH-like Acyl-Esterase family found in Pmr5 and Cas1p	Protein ALTERED XYLOGLUCAN 4 OS=Arabidopsis thaliana OX=3702 GN=AXY4 PE=1 SV=1	S	Function unknown	PREDICTED: protein ALTERED XYLOGLUCAN 4 [Vitis vinifera]	cellular component: cell (GO:0005623);; cellular component: organelle (GO:0043226);; cellular component: cell part (GO:0044464);; biological process: metabolic process (GO:0008152);; biological process: cellular process (GO:0009987);; cellular component: membrane (GO:0016020);; cellular component: membrane part (GO:0044425);; molecular function: catalytic activity (GO:0003824)
VIT_01s0026g00820	VIT_01s0026g00820	10.0655	6.60243	8.26472	5.45215	3.88502	5.68295	11.3006	7.04092	8.17413	11.3325	22.0178	10.0448	25.2855	36.7731	17.9616	19.8856	15.5049	17.2578	39.2127	43.7173	47.8284	56.4961	48.9193	50.7826	-0.738245	down	0.71065	normal	-0.542855	normal	0.292939	normal	[R]	General function prediction only	Cellular Component: endoplasmic reticulum (GO:0005783);; Biological Process: auxin metabolic process (GO:0009850);; Molecular Function: IAA-Ala conjugate hydrolase activity (GO:0010179);; Molecular Function: hydrolase activity (GO:0016787);;	K14664|3.7e-254|vvi:100262106|K14664 IAA-amino acid hydrolase [EC:3.5.1.-] | (RefSeq) IAA-amino acid hydrolase ILR1-like 4	--	--	--	Peptidase family M20/M25/M40	IAA-amino acid hydrolase ILR1-like 1 OS=Oryza sativa subsp. japonica OX=39947 GN=ILL1 PE=2 SV=1	E	Amino acid transport and metabolism	unnamed protein product, partial [Vitis vinifera]	cellular component: cell (GO:0005623);; cellular component: organelle (GO:0043226);; cellular component: cell part (GO:0044464);; biological process: metabolic process (GO:0008152);; biological process: cellular process (GO:0009987);; biological process: biological regulation (GO:0065007);; molecular function: catalytic activity (GO:0003824)
VIT_01s0026g00900	VIT_01s0026g00900	26.0706	6.51891	15.693	7.83033	9.7738	7.95455	14.2475	20.5149	11.4451	7.64725	15.1636	27.0053	3.61328	6.27754	8.34634	5.81932	4.61911	6.86125	2.968	4.4417	4.3677	4.92176	7.17502	4.05059	-0.925212	down	0.101615	normal	0.00258258	normal	0.479073	normal	[O]	Posttranslational modification, protein turnover, chaperones	Molecular Function: metalloendopeptidase activity (GO:0004222);; Molecular Function: zinc ion binding (GO:0008270);; Biological Process: extracellular matrix organization (GO:0030198);; Biological Process: collagen catabolic process (GO:0030574);; Cellular Component: extracellular matrix (GO:0031012);;	K07761|9.5e-108|han:110896101|K07761 metalloendoproteinase 5-MMP [EC:3.4.24.-] | (RefSeq) metalloendoproteinase 5-MMP-like	--	[OW]	Posttranslational modification, protein turnover, chaperones;; Extracellular structures	Matrixin	Metalloendoproteinase 2-MMP OS=Arabidopsis thaliana OX=3702 GN=2MMP PE=1 SV=1	OW	Posttranslational modification, protein turnover, chaperones;; Extracellular structures	PREDICTED: metalloendoproteinase 5-MMP [Vitis vinifera]	molecular function: catalytic activity (GO:0003824);; biological process: metabolic process (GO:0008152);; molecular function: binding (GO:0005488);; biological process: cellular process (GO:0009987);; biological process: single-organism process (GO:0044699);; biological process: cellular component organization or biogenesis (GO:0071840);; biological process: multicellular organismal process (GO:…
VIT_01s0026g01050	VIT_01s0026g01050	20.8101	35.122	25.4723	15.8982	19.5323	13.23	21.8356	32.6745	21.0766	21.0036	10.548	27.467	5.45808	5.78719	9.55208	7.0764	11.4457	6.03468	8.96134	4.81451	6.42743	10.1185	6.65504	8.20971	-0.749553	down	-0.354026	normal	0.305223	normal	0.342896	normal	--	--	Molecular Function: DNA binding (GO:0003677);; Molecular Function: chromatin binding (GO:0003682);; Molecular Function: transcription factor activity, sequence-specific DNA binding (GO:0003700);; Cellular Component: nucleus (GO:0005634);; Molecular Function: zinc ion binding (GO:0008270);; Biological Process: regulation of anthocyanin biosynthetic process (GO:0031540);; Biological Process: respon…	K08869|1.2e-20|cre:CHLREDRAFT_165812|K08869 aarF domain-containing kinase | (RefSeq) predicted protein	--	--	--	Myb-like DNA-binding domain	Transcription factor MYB1R1 OS=Solanum tuberosum OX=4113 PE=2 SV=1	K	Transcription	PREDICTED: transcription factor MYB1R1 [Vitis vinifera]	molecular function: binding (GO:0005488);; molecular function: nucleic acid binding transcription factor activity (GO:0001071);; biological process: biological regulation (GO:0065007);; cellular component: cell (GO:0005623);; cellular component: organelle (GO:0043226);; cellular component: cell part (GO:0044464);; biological process: response to stimulus (GO:0050896)
VIT_01s0026g01190	VIT_01s0026g01190	5.82644	7.44948	7.8472	7.77202	6.36341	6.85853	9.74587	9.17399	8.96645	10.4162	10.0811	8.9516	7.2373	5.49512	4.98941	6.033	7.05225	5.03181	3.20641	3.27462	2.85428	4.56777	5.46846	4.51186	-0.0168473	normal	0.0819493	normal	0.0918341	normal	0.666624	up	--	--	--	--	--	--	--	Protein of unknown function (DUF1336)	--	S	Function unknown	PREDICTED: uncharacterized protein LOC100260447 isoform X1 [Vitis vinifera]	--
VIT_01s0026g01240	VIT_01s0026g01240	5.58149	5.67397	5.7285	7.9539	8.6301	9.26492	11.2503	5.44509	10.6485	9.35937	8.69857	6.65675	9.17568	7.73535	8.81754	8.81173	10.2139	7.91826	10.7679	11.9156	12.848	14.8654	11.8736	11.7218	0.597424	up	-0.15048	normal	0.130531	normal	0.150772	normal	--	--	Cellular Component: Golgi apparatus (GO:0005794);; Biological Process: arabinogalactan protein metabolic process (GO:0010405);; Cellular Component: integral component of membrane (GO:0016021);; Biological Process: protein O-linked glycosylation via hydroxyproline (GO:0018258);; Molecular Function: carbohydrate binding (GO:0030246);; Molecular Function: hydroxyproline O-galactosyltransferase activ…	K20843|0.0e+00|vvi:100260423|K20843 hydroxyproline O-galactosyltransferase 2/3/4/5/6 [EC:2.4.1.-] | (RefSeq) hydroxyproline O-galactosyltransferase GALT6	--	[G]	Carbohydrate transport and metabolism	Galactoside-binding lectin	Hydroxyproline O-galactosyltransferase GALT6 OS=Arabidopsis thaliana OX=3702 GN=GALT6 PE=2 SV=2	G	Carbohydrate transport and metabolism	PREDICTED: hydroxyproline O-galactosyltransferase GALT6 [Vitis vinifera]	cellular component: cell (GO:0005623);; cellular component: organelle (GO:0043226);; cellular component: cell part (GO:0044464);; biological process: metabolic process (GO:0008152);; biological process: cellular process (GO:0009987);; cellular component: membrane (GO:0016020);; cellular component: membrane part (GO:0044425);; biological process: single-organism process (GO:0044699);; molecular fu…
VIT_01s0026g01250	VIT_01s0026g01250	1.81483	1.36695	2.37264	4.3587	4.89983	3.73853	3.11899	2.04156	4.47818	3.92502	3.07395	4.80457	2.30717	3.36099	2.07825	3.27177	4.57704	4.36608	6.21778	3.46095	3.83186	13.5109	6.79348	10.2595	1.21098	up	0.280053	normal	0.718971	up	1.21463	up	--	--	Molecular Function: polysaccharide binding (GO:0030247);;	--	--	--	--	Wall-associated receptor kinase galacturonan-binding	--	R	General function prediction only	unnamed protein product, partial [Vitis vinifera]	molecular function: binding (GO:0005488)
VIT_01s0026g01300	VIT_01s0026g01300	18.8031	14.5535	13.9349	9.7247	11.6726	10.0673	8.0687	7.28597	10.7803	8.45793	7.83143	9.7387	2.54805	2.51606	3.31767	2.99663	3.9387	2.85757	0.501068	1.70584	2.17592	0.875349	2.08436	1.46643	-0.594481	down	-0.0120519	normal	0.29103	normal	0.0471924	normal	[G]	Carbohydrate transport and metabolism	Molecular Function: catalytic activity (GO:0003824);;	--	--	--	--	Glucose / Sorbosone dehydrogenase	HIPL1 protein OS=Arabidopsis thaliana OX=3702 GN=HIPL1 PE=3 SV=2	R	General function prediction only	PREDICTED: HIPL1 protein isoform X1 [Vitis vinifera]	molecular function: catalytic activity (GO:0003824)
VIT_01s0026g01460	VIT_01s0026g01460	82.0208	63.8003	64.1828	185.039	117.382	127.715	134.475	172.693	78.4387	137.361	114.957	150.506	74.9858	121.415	76.3238	111.504	135.782	132.497	109.907	106.191	111.169	181.29	83.6241	116.872	1.02605	up	0.0728672	normal	0.541742	normal	0.265144	normal	[O]	Posttranslational modification, protein turnover, chaperones	Biological Process: glycerol ether metabolic process (GO:0006662);; Molecular Function: protein disulfide oxidoreductase activity (GO:0015035);; Biological Process: cell redox homeostasis (GO:0045454);;	K03671|1.2e-61|vvi:100246832|K03671 thioredoxin 1 | (RefSeq) Trxh3; thioredoxin H2	--	[O]	Posttranslational modification, protein turnover, chaperones	Thioredoxin	Thioredoxin H2 OS=Arabidopsis thaliana OX=3702 GN=TRX2 PE=1 SV=2	O	Posttranslational modification, protein turnover, chaperones	PREDICTED: thioredoxin H2 [Vitis vinifera]	biological process: metabolic process (GO:0008152);; biological process: single-organism process (GO:0044699);; molecular function: catalytic activity (GO:0003824);; biological process: cellular process (GO:0009987);; biological process: biological regulation (GO:0065007)
VIT_01s0026g01550	VIT_01s0026g01550	21.4544	15.5183	19.4695	9.11804	12.9292	12.6289	13.7287	20.9836	13.2669	13.1171	19.5857	39.5659	8.30952	5.29179	6.65661	5.55131	6.18961	8.71516	5.02095	4.23961	5.76228	3.55303	8.55588	4.3112	-0.710128	down	0.583234	normal	0.0871545	normal	0.148165	normal	--	--	Cellular Component: nucleus (GO:0005634);; Molecular Function: sequence-specific DNA binding (GO:0043565);; Biological Process: positive regulation of transcription, DNA-templated (GO:0045893);;	K09338|4.5e-175|vvi:100241577|K09338 homeobox-leucine zipper protein | (RefSeq) homeobox-leucine zipper protein HAT5	--	[K]	Transcription	Homeodomain	Homeobox-leucine zipper protein HAT5 OS=Arabidopsis thaliana OX=3702 GN=HAT5 PE=1 SV=1	K	Transcription	PREDICTED: homeobox-leucine zipper protein HAT5 [Vitis vinifera]	cellular component: cell (GO:0005623);; cellular component: organelle (GO:0043226);; cellular component: cell part (GO:0044464);; molecular function: binding (GO:0005488);; biological process: biological regulation (GO:0065007)
VIT_01s0026g01710	VIT_01s0026g01710	13.5569	14.693	13.4194	9.41118	9.78352	8.60693	8.62583	12.41	13.2736	9.15049	8.4426	15.6926	7.01546	4.43807	5.27797	5.48824	7.22149	4.70488	6.8406	6.55561	5.55103	6.5787	7.58965	6.46242	-0.590974	down	-0.0497604	normal	0.118798	normal	0.150324	normal	--	--	Molecular Function: nucleic acid binding (GO:0003676);; Molecular Function: zinc ion binding (GO:0008270);;	--	--	--	--	Zinc knuckle	--	R	General function prediction only	PREDICTED: uncharacterized protein LOC100258796 [Vitis vinifera]	molecular function: binding (GO:0005488)
VIT_01s0026g01730	VIT_01s0026g01730	0.537199	0.443201	0.522068	0.373819	0.229025	0.112685	0.316488	0.632275	0.421881	0.290254	0.1928	0.211896	0.110438	1.68396	1.2315	0.708391	0.21114	1.46818	0.747945	1.70348	2.14572	4.65787	2.07674	1.80353	-1.08966	normal	--	--	-0.243393	normal	0.942099	up	--	--	Molecular Function: transcription factor activity, sequence-specific DNA binding (GO:0003700);; Cellular Component: nucleus (GO:0005634);; Molecular Function: sequence-specific DNA binding (GO:0043565);;	K13424|5.2e-20|cann:107872867|K13424 WRKY transcription factor 33 | (RefSeq) WRKY2; probable WRKY transcription factor 25	MAPK signaling pathway - plant (ko04016);; Plant-pathogen interaction (ko04626)	--	--	WRKY DNA -binding domain	WRKY transcription factor 72A OS=Solanum lycopersicum OX=4081 GN=WRKY72A PE=2 SV=1	K	Transcription	PREDICTED: probable WRKY transcription factor 72 isoform X1 [Vitis vinifera]	molecular function: nucleic acid binding transcription factor activity (GO:0001071);; biological process: biological regulation (GO:0065007);; cellular component: cell (GO:0005623);; cellular component: organelle (GO:0043226);; cellular component: cell part (GO:0044464);; molecular function: binding (GO:0005488)
VIT_01s0026g01790	VIT_01s0026g01790	21.8291	25.8803	24.229	22.7393	23.9547	23.4646	26.8892	16.6946	19.8035	22.3838	26.6051	15.9543	10.0877	8.27842	11.4831	11.4197	10.9277	6.33804	5.56008	4.45124	4.88385	6.27016	7.25828	9.27073	-0.0442544	normal	0.0366332	normal	0.00254615	normal	0.644129	up	--	--	Molecular Function: protein binding (GO:0005515);; Cellular Component: cellular_component (GO:0005575);; Cellular Component: intracellular (GO:0005622);; Cellular Component: cell (GO:0005623);; Cellular Component: cytoplasm (GO:0005737);; Cellular Component: cytosol (GO:0005829);; Cellular Component: cytoskeleton (GO:0005856);; Cellular Component: microtubule associated complex (GO:0005875);; Cel…	K18466|4.2e-06|lsv:111920750|K18466 vacuolar protein sorting-associated protein 26 | (RefSeq) uncharacterized protein LOC111920750	Endocytosis (ko04144)	--	--	Protein of unknown function (DUF4005)	Protein IQ-DOMAIN 31 OS=Arabidopsis thaliana OX=3702 GN=IQD31 PE=1 SV=1	S	Function unknown	PREDICTED: protein IQ-DOMAIN 31 [Vitis vinifera]	molecular function: binding (GO:0005488);; cellular component: cell (GO:0005623);; cellular component: cell part (GO:0044464);; cellular component: organelle (GO:0043226);; cellular component: macromolecular complex (GO:0032991);; cellular component: organelle part (GO:0044422);; cellular component: membrane (GO:0016020)
VIT_01s0026g01910	VIT_01s0026g01910	18.912	14.726	17.9112	17.3774	19.1328	16.7201	13.5423	11.4087	19.5468	12.496	18.8948	20.8199	5.53963	3.64228	5.34266	2.69207	3.49076	2.18808	1.23639	1.39056	2.14567	1.6816	1.90788	2.16996	0.0371716	normal	0.218393	normal	-0.732807	down	0.306818	normal	--	--	Molecular Function: transcription regulatory region sequence-specific DNA binding (GO:0000976);; Molecular Function: transcription factor activity, sequence-specific DNA binding (GO:0003700);; Molecular Function: transcription cofactor activity (GO:0003712);; Cellular Component: nucleus (GO:0005634);; Biological Process: regulation of transcription, DNA-templated (GO:0006355);; Molecular Function…	K09422|6.7e-279|vvi:100246639|K09422 transcription factor MYB, plant | (RefSeq) uncharacterized LOC100246639	--	[K]	Transcription	Myb-like DNA-binding domain	Transcription factor MYB88 OS=Arabidopsis thaliana OX=3702 GN=MYB88 PE=1 SV=1	K	Transcription	PREDICTED: uncharacterized protein LOC100246639 isoform X1 [Vitis vinifera]	molecular function: binding (GO:0005488);; molecular function: nucleic acid binding transcription factor activity (GO:0001071);; biological process: biological regulation (GO:0065007);; molecular function: transcription factor activity, protein binding (GO:0000988);; cellular component: cell (GO:0005623);; cellular component: organelle (GO:0043226);; cellular component: cell part (GO:0044464)
VIT_01s0026g02130	VIT_01s0026g02130	0.991073	0.298448	0.487003	1.78772	1.54147	0.835605	0.865018	0.619494	1.22896	0.730357	0.978274	0.809282	1.22425	0.483976	0.684505	0.648737	0.647651	0.561332	0.529626	0.506701	0.468465	0.36788	0.435234	0.504193	1.20192	up	-0.114403	normal	-0.312113	normal	--	--	--	--	Biological Process: RNA modification (GO:0009451);; Cellular Component: intracellular membrane-bounded organelle (GO:0043231);;	K19090|2.2e-82|fve:101300361|K19090 CRISPR-associated protein Cas5t | (RefSeq) putative pentatricopeptide repeat-containing protein At3g05240	--	[R]	General function prediction only	PPR repeat family	Pentatricopeptide repeat-containing protein At1g26900, mitochondrial OS=Arabidopsis thaliana OX=3702 GN=PCMP-E54 PE=2 SV=1	R	General function prediction only	PREDICTED: pentatricopeptide repeat-containing protein At1g26900, mitochondrial [Vitis vinifera]	biological process: metabolic process (GO:0008152);; biological process: cellular process (GO:0009987);; cellular component: cell (GO:0005623);; cellular component: organelle (GO:0043226);; cellular component: cell part (GO:0044464)
VIT_01s0026g02190	VIT_01s0026g02190	28.5998	22.4787	19.2113	16.749	17.1865	21.8126	37.2734	11.425	14.9455	29.3871	32.8939	14.3596	37.7469	37.5239	16.4924	22.5358	23.6295	20.7444	5.69133	2.9323	4.56919	8.71531	4.5869	8.29925	-0.338673	normal	0.268567	normal	-0.397281	normal	0.752172	up	--	--	Cellular Component: integral component of membrane (GO:0016021);;	K17279|2.4e-95|vvi:100255163|K17279 receptor expression-enhancing protein 5/6 | (RefSeq) HVA22-like protein a	--	[U]	Intracellular trafficking, secretion, and vesicular transport	TB2/DP1, HVA22 family	HVA22-like protein a OS=Arabidopsis thaliana OX=3702 GN=HVA22A PE=2 SV=1	U	Intracellular trafficking, secretion, and vesicular transport	PREDICTED: HVA22-like protein a [Vitis vinifera]	cellular component: membrane (GO:0016020);; cellular component: membrane part (GO:0044425)
VIT_01s0026g02210	VIT_01s0026g02210	14.4192	14.6222	14.5586	23.398	19.4375	24.8635	32.3035	12.539	24.5776	30.3125	20.7937	14.6342	54.5098	60.2434	38.3924	48.2248	49.7806	57.9934	58.6929	65.5072	65.8961	39.3215	49.7836	46.8167	0.627197	up	-0.0783564	normal	0.0924708	normal	-0.453585	normal	--	--	Cellular Component: integral component of membrane (GO:0016021);;	--	--	[T]	Signal transduction mechanisms	Ran-interacting Mog1 protein	--	T	Signal transduction mechanisms	unnamed protein product, partial [Vitis vinifera]	cellular component: membrane (GO:0016020);; cellular component: membrane part (GO:0044425)
VIT_01s0026g02330	VIT_01s0026g02330	3.20265	1.81231	1.50632	0.768478	1.53367	0.288118	0.086357	1.74376	0.168701	0	0.12794	2.05691	0	0.073889	0	0	0	0	0	0	0	0	0	0	-1.3337	down	--	--	--	--	--	--	--	--	Biological Process: phototropism (GO:0009638);;	--	--	--	--	--	Protein PHYTOCHROME KINASE SUBSTRATE 1 OS=Arabidopsis thaliana OX=3702 GN=PKS1 PE=1 SV=2	T	Signal transduction mechanisms	PREDICTED: protein PHYTOCHROME KINASE SUBSTRATE 1 [Vitis vinifera]	biological process: response to stimulus (GO:0050896)
VIT_01s0026g02470	VIT_01s0026g02470	27.4584	23.8378	26.803	15.196	16.0424	13.1785	12.01	15.93	11.5055	8.64649	16.3351	15.5734	8.69552	13.3184	8.86132	6.02128	7.78479	6.88957	11.4413	12.571	14.4381	16.7231	10.3302	10.0895	-0.82329	down	0.041275	normal	-0.513401	normal	-0.00954214	normal	--	--	Molecular Function: ubiquitin-protein transferase activity (GO:0004842);; Molecular Function: zinc ion binding (GO:0008270);; Cellular Component: membrane (GO:0016020);; Cellular Component: integral component of membrane (GO:0016021);; Biological Process: protein ubiquitination (GO:0016567);;	K10661|9.2e-08|pop:7457544|K10661 E3 ubiquitin-protein ligase MARCH6 [EC:2.3.2.27] | (RefSeq) probable E3 ubiquitin ligase SUD1 isoform X1	Protein processing in endoplasmic reticulum (ko04141)	[A]	RNA processing and modification	Protein of unknown function (DUF3675)	--	A	RNA processing and modification	unnamed protein product, partial [Vitis vinifera]	molecular function: catalytic activity (GO:0003824);; molecular function: binding (GO:0005488);; cellular component: membrane (GO:0016020);; cellular component: membrane part (GO:0044425);; biological process: metabolic process (GO:0008152);; biological process: cellular process (GO:0009987)
VIT_01s0026g02520	VIT_01s0026g02520	5.22264	1.51458	4.82767	3.11017	5.22891	4.08752	1.85629	1.75017	6.50219	5.66745	3.26749	3.04991	25.5556	19.8289	7.65427	4.78419	10.7472	12.2984	3.56481	2.82199	2.45257	4.95526	1.46242	5.78365	0.0851821	normal	0.241217	normal	-0.86224	down	0.510057	normal	[J]	Translation, ribosomal structure and biogenesis	Molecular Function: RNA binding (GO:0003723);; Molecular Function: endoribonuclease activity (GO:0004521);; Cellular Component: extracellular region (GO:0005576);; Biological Process: RNA catabolic process (GO:0006401);; Molecular Function: ribonuclease T2 activity (GO:0033897);;	K01166|3.9e-136|vvi:100249919|K01166 ribonuclease T2 [EC:4.6.1.19] | (RefSeq) extracellular ribonuclease LE	--	[A]	RNA processing and modification	Ribonuclease T2 family	Extracellular ribonuclease LE OS=Solanum lycopersicum OX=4081 PE=1 SV=2	A	RNA processing and modification	PREDICTED: extracellular ribonuclease LE [Vitis vinifera]	molecular function: binding (GO:0005488);; molecular function: catalytic activity (GO:0003824);; biological process: metabolic process (GO:0008152);; biological process: cellular process (GO:0009987);; cellular component: extracellular region (GO:0005576)
VIT_01s0026g02550	VIT_01s0026g02550	2.3261	1.47931	2.43037	4.44001	3.75198	3.31662	4.17258	2.39604	1.9425	5.1766	3.08093	3.00426	1.36268	1.42133	1.01506	0.999958	0.848609	1.29632	1.16268	0.502301	0.382005	1.22986	0.819936	0.581705	0.867079	up	0.405286	normal	-0.202216	normal	0.384461	normal	--	--	Molecular Function: DNA binding (GO:0003677);; Cellular Component: nucleus (GO:0005634);;	K22218|7.4e-11|apro:F751_2022|K22218 protein-tyrosine sulfotransferase [EC:2.8.2.20] | (RefSeq) Protein-tyrosine sulfotransferase	--	--	--	MYB-CC type transfactor, LHEQLE motif	Myb family transcription factor PHL8 OS=Arabidopsis thaliana OX=3702 GN=PHL8 PE=2 SV=1	K	Transcription	PREDICTED: myb family transcription factor PHL8 [Vitis vinifera]	molecular function: binding (GO:0005488);; cellular component: cell (GO:0005623);; cellular component: organelle (GO:0043226);; cellular component: cell part (GO:0044464)
VIT_01s0026g02590	VIT_01s0026g02590	8.13222	3.82721	3.88888	9.30291	7.65133	7.43335	6.62381	6.27582	8.05195	4.63181	10.5688	12.097	3.10408	3.59178	4.65401	7.64741	4.72143	7.98396	4.07162	2.83488	3.78906	24.0741	11.372	12.7321	0.612355	normal	0.368682	normal	0.912967	up	2.209	up	--	--	Molecular Function: calcium ion binding (GO:0005509);; Cellular Component: integral component of membrane (GO:0016021);;	K02183|3.3e-26|jre:109009908|K02183 calmodulin | (RefSeq) probable calcium-binding protein CML46	MAPK signaling pathway - plant (ko04016);; Phosphatidylinositol signaling system (ko04070);; Plant-pathogen interaction (ko04626)	[T]	Signal transduction mechanisms	EF hand	Probable calcium-binding protein CML45 OS=Arabidopsis thaliana OX=3702 GN=CML45 PE=2 SV=1	T	Signal transduction mechanisms	PREDICTED: probable calcium-binding protein CML30 [Vitis vinifera]	molecular function: binding (GO:0005488);; cellular component: membrane (GO:0016020);; cellular component: membrane part (GO:0044425)
VIT_01s0026g02620	VIT_01s0026g02620	0.731598	0.548739	0.779519	1.5193	0.287569	0.543475	8.22472	1.76768	3.77325	6.79922	3.09877	0	34.1258	51.6018	51.3287	67.3194	52.48	106.563	39.9903	53.7886	60.5681	28.1222	31.1231	181.899	--	--	-0.458791	normal	0.801646	up	0.694349	normal	--	--	Cellular Component: extracellular region (GO:0005576);; Cellular Component: cell wall (GO:0005618);; Biological Process: plant-type cell wall organization (GO:0009664);; Cellular Component: membrane (GO:0016020);;	K20628|7.3e-125|cic:CICLE_v10021897mg|K20628 expansin | (RefSeq) hypothetical protein	--	--	--	Expansin C-terminal domain	Expansin-A10 OS=Arabidopsis thaliana OX=3702 GN=EXPA10 PE=2 SV=1	R	General function prediction only	expansin-A10-like isoform X1 [Vitis riparia]	cellular component: extracellular region (GO:0005576);; cellular component: cell (GO:0005623);; cellular component: cell part (GO:0044464);; biological process: cellular process (GO:0009987);; biological process: cellular component organization or biogenesis (GO:0071840);; cellular component: membrane (GO:0016020)
VIT_01s0026g02640	VIT_01s0026g02640	7.83999	8.50905	10.4091	6.24671	8.85043	8.39111	5.75815	8.20414	4.82385	5.02379	4.88289	6.90586	4.43449	3.39813	6.16024	3.17108	4.13952	3.4345	1.89087	1.62241	1.71669	2.73462	3.19844	2.91829	-0.197314	normal	-0.154754	normal	-0.310304	normal	0.789374	up	[H]	Coenzyme transport and metabolism	Molecular Function: methyltransferase activity (GO:0008168);;	K17803|4.1e-11|apro:F751_3254|K17803 methyltransferase OMS1, mitochondrial [EC:2.1.1.-] | (RefSeq) putative methyltransferase C3B9.04, mitochondrial	--	[R]	General function prediction only	Methyltransferase domain	--	R	General function prediction only	PREDICTED: methyltransferase-like protein 7A [Vitis vinifera]	molecular function: catalytic activity (GO:0003824)
VIT_01s0026g02680	VIT_01s0026g02680	5.6773	6.73738	5.61338	3.00693	4.16268	2.65886	3.11078	5.51885	5.62283	2.86635	2.20834	5.95217	1.41409	2.04294	0.986486	1.52897	2.54102	1.7756	1.42126	0.560431	2.3551	1.05571	0.869982	1.4802	-0.879558	down	-0.376305	normal	0.455912	normal	-0.296012	normal	--	--	Molecular Function: calcium ion binding (GO:0005509);; Cellular Component: chloroplast (GO:0009507);; Cellular Component: photosystem II oxygen evolving complex (GO:0009654);; Biological Process: photosynthetic electron transport chain (GO:0009767);; Cellular Component: extrinsic component of membrane (GO:0019898);; Molecular Function: electron transporter, transferring electrons within the cycli…	K08901|6.4e-100|vvi:100243071|K08901 photosystem II oxygen-evolving enhancer protein 3 | (RefSeq) photosynthetic NDH subunit of lumenal location 2, chloroplastic	Photosynthesis (ko00195)	--	--	Oxygen evolving enhancer protein 3 (PsbQ)	Photosynthetic NDH subunit of lumenal location 2, chloroplastic OS=Arabidopsis thaliana OX=3702 GN=PNSL2 PE=1 SV=1	R	General function prediction only	PREDICTED: photosynthetic NDH subunit of lumenal location 2, chloroplastic [Vitis vinifera]	molecular function: binding (GO:0005488);; cellular component: cell (GO:0005623);; cellular component: organelle (GO:0043226);; cellular component: cell part (GO:0044464);; cellular component: membrane (GO:0016020);; cellular component: macromolecular complex (GO:0032991);; cellular component: membrane part (GO:0044425);; biological process: metabolic process (GO:0008152);; biological process: ce…
VIT_01s0026g02710	VIT_01s0026g02710	43.7625	77.9641	63.7667	4.89376	6.71139	4.64488	2.19713	35.6891	3.75817	1.91197	1.95594	20.4466	18.2817	23.8055	12.11	8.70103	7.62041	9.03162	4.52977	2.85535	10.27	3.99573	23.303	3.31726	-3.51522	down	-0.768508	normal	-1.03233	down	0.804529	normal	--	--	Molecular Function: DNA binding (GO:0003677);; Cellular Component: nucleus (GO:0005634);; Biological Process: regulation of transcription, DNA-templated (GO:0006355);;	K00521|2.0e-41|cmos:111447866|K00521 ferric-chelate reductase [EC:1.16.1.7] | (RefSeq) ferric reduction oxidase 7, chloroplastic-like	--	--	--	No apical meristem (NAM) protein	NAC domain-containing protein 1 OS=Solanum lycopersicum OX=4081 GN=NAP1 PE=2 SV=1	K	Transcription	NAC transcription factor 29 [Vitis vinifera]	molecular function: binding (GO:0005488);; cellular component: cell (GO:0005623);; cellular component: organelle (GO:0043226);; cellular component: cell part (GO:0044464);; biological process: biological regulation (GO:0065007)
VIT_01s0113g00470	VIT_01s0113g00470	6.91314	7.29756	7.42794	15.2929	13.0611	15.0371	9.39367	5.9728	7.73018	8.72171	9.00374	5.34176	3.48035	2.40447	2.27956	3.28901	3.43587	3.52773	2.92553	1.94269	2.24131	1.19952	1.87338	2.38932	0.99595	up	0.00170264	normal	0.391713	normal	-0.341236	normal	--	--	Cellular Component: integral component of membrane (GO:0016021);;	--	--	--	--	--	--	S	Function unknown	PREDICTED: uncharacterized protein LOC100248804 [Vitis vinifera]	cellular component: membrane (GO:0016020);; cellular component: membrane part (GO:0044425)
VIT_01s0127g00130	VIT_01s0127g00130	10.8514	6.9076	6.94545	4.2153	3.72241	3.16419	2.91974	8.98079	2.77632	2.39694	4.81398	7.87985	0.989513	0.910959	0.730184	0.603315	0.904848	0.474883	0.397046	0.382353	0.366524	0.238597	1.2837	0.472991	-1.15986	down	0.0490578	normal	-0.348687	normal	--	--	--		Molecular Function: protein kinase activity (GO:0004672);; Molecular Function: ATP binding (GO:0005524);; Cellular Component: integral component of membrane (GO:0016021);;	K01180|1.4e-60|cmax:111487562|K01180 endo-1,3(4)-beta-glucanase [EC:3.2.1.6] | (RefSeq) uncharacterized protein LOC111487562	--	--	--	Protein kinase domain	Cysteine-rich receptor-like protein kinase 3 OS=Arabidopsis thaliana OX=3702 GN=CRK3 PE=2 SV=1	T	Signal transduction mechanisms	PREDICTED: cysteine-rich receptor-like protein kinase 3 [Vitis vinifera]	molecular function: catalytic activity (GO:0003824);; biological process: metabolic process (GO:0008152);; biological process: cellular process (GO:0009987);; molecular function: binding (GO:0005488);; cellular component: membrane (GO:0016020);; cellular component: membrane part (GO:0044425)
VIT_01s0127g00160	VIT_01s0127g00160	40.8772	11.8985	24.6215	13.7407	13.9032	13.7026	42.7251	23.4099	36.3724	28.1647	48.018	31.2717	22.7815	40.8403	23.3633	17.5323	24.9424	15.2089	25.165	16.0975	17.4716	33.1586	16.1603	21.6739	-0.911414	down	0.0612871	normal	-0.536355	normal	0.312137	normal	[M]	Cell wall/membrane/envelope biogenesis	Molecular Function: protein kinase activity (GO:0004672);; Molecular Function: ATP binding (GO:0005524);; Cellular Component: integral component of membrane (GO:0016021);;	K01180|4.7e-62|cmax:111487562|K01180 endo-1,3(4)-beta-glucanase [EC:3.2.1.6] | (RefSeq) uncharacterized protein LOC111487562	--	--	--	Protein kinase domain	Cysteine-rich receptor-like protein kinase 2 OS=Arabidopsis thaliana OX=3702 GN=CRK2 PE=1 SV=1	T	Signal transduction mechanisms	PREDICTED: cysteine-rich receptor-like protein kinase 2 [Vitis vinifera]	molecular function: catalytic activity (GO:0003824);; biological process: metabolic process (GO:0008152);; biological process: cellular process (GO:0009987);; molecular function: binding (GO:0005488);; cellular component: membrane (GO:0016020);; cellular component: membrane part (GO:0044425)
VIT_01s0127g00260	VIT_01s0127g00260	22.8559	33.5742	23.3343	25.8737	25.1164	21.4742	22.052	12.6669	15.0398	19.9636	19.0771	9.49952	36.9967	26.3653	26.8191	16.1326	16.2911	26.6619	35.6977	60.313	63.6721	21.2274	33.0925	24.2732	-0.145022	normal	-0.0303319	normal	-0.534609	normal	-0.992619	down	[C]	Energy production and conversion	Molecular Function: ATP binding (GO:0005524);;	K01648|5.5e-243|vvi:100255189|K01648 ATP citrate (pro-S)-lyase [EC:2.3.3.8] | (RefSeq) ATP-citrate synthase alpha chain protein 1	Citrate cycle (TCA cycle) (ko00020)	[C]	Energy production and conversion	ATP citrate lyase citrate-binding	ATP-citrate synthase alpha chain protein 1 OS=Arabidopsis thaliana OX=3702 GN=ACLA-1 PE=1 SV=1	C	Energy production and conversion	unnamed protein product, partial [Vitis vinifera]	molecular function: binding (GO:0005488)
VIT_01s0127g00420	VIT_01s0127g00420	22.3163	31.2006	22.9116	17.4745	19.096	18.8559	18.8463	13.3223	15.8846	13.3901	17.0006	12.6891	10.5488	9.307	11.5442	12.1393	12.6963	12.2857	7.67045	7.53325	7.36135	14.0122	12.5672	9.7696	-0.469028	normal	-0.158906	normal	0.309457	normal	0.717829	up	[H]	Coenzyme transport and metabolism	Cellular Component: cytosol (GO:0005829);; Molecular Function: 1,4-dihydroxy-2-naphthoyl-CoA synthase activity (GO:0008935);; Biological Process: menaquinone biosynthetic process (GO:0009234);;	K01661|4.5e-194|vvi:100246470|K01661 naphthoate synthase [EC:4.1.3.36] | (RefSeq) 1,4-dihydroxy-2-naphthoyl-CoA synthase, peroxisomal	Ubiquinone and other terpenoid-quinone biosynthesis (ko00130)	[I]	Lipid transport and metabolism	Enoyl-CoA hydratase/isomerase	1,4-dihydroxy-2-naphthoyl-CoA synthase, peroxisomal OS=Arabidopsis thaliana OX=3702 GN=MENB PE=1 SV=2	H	Coenzyme transport and metabolism	PREDICTED: 1,4-dihydroxy-2-naphthoyl-CoA synthase, peroxisomal [Vitis vinifera]	cellular component: cell (GO:0005623);; cellular component: cell part (GO:0044464);; molecular function: catalytic activity (GO:0003824);; biological process: metabolic process (GO:0008152);; biological process: cellular process (GO:0009987);; biological process: single-organism process (GO:0044699)
VIT_01s0127g00520	VIT_01s0127g00520	23.8475	10.2303	15.9994	28.0819	30.2736	24.3469	42.5957	59.1971	59.9839	37.7587	23.9463	26.5759	18.2184	23.4838	30.5951	28.9763	22.3308	23.9814	16.9478	25.6518	28.5904	17.6332	24.7627	15.6511	0.714841	up	-0.865045	down	0.128121	normal	-0.264241	normal	[O]	Posttranslational modification, protein turnover, chaperones	Biological Process: cell redox homeostasis (GO:0045454);;	K17609|0.0e+00|vvi:100244715|K17609 nucleoredoxin [EC:1.8.1.8] | (RefSeq) probable nucleoredoxin 1	--	[R]	General function prediction only	Thioredoxin-like	Probable nucleoredoxin 1 OS=Arabidopsis thaliana OX=3702 GN=At1g60420 PE=1 SV=1	O	Posttranslational modification, protein turnover, chaperones	PREDICTED: probable nucleoredoxin 1 [Vitis vinifera]	biological process: cellular process (GO:0009987);; biological process: single-organism process (GO:0044699);; biological process: biological regulation (GO:0065007)
VIT_01s0127g00530	VIT_01s0127g00530	42.3956	7.19617	18.1927	49.436	42.2888	26.6556	64.7959	138.624	114.292	31.1317	21.0414	36.0922	6.41164	10.3904	18.3767	14.8667	11.9108	15.5416	4.0495	6.20467	6.48752	6.18064	12.7266	1.65176	0.79837	normal	-1.84222	down	0.343064	normal	0.309848	normal	[O]	Posttranslational modification, protein turnover, chaperones	Biological Process: cell redox homeostasis (GO:0045454);;	K17609|3.5e-136|vvi:104879711|K17609 nucleoredoxin [EC:1.8.1.8] | (RefSeq) probable nucleoredoxin 1	--	[R]	General function prediction only	Thioredoxin-like	Probable nucleoredoxin 1 OS=Arabidopsis thaliana OX=3702 GN=At1g60420 PE=1 SV=1	O	Posttranslational modification, protein turnover, chaperones	unnamed protein product, partial [Vitis vinifera]	biological process: cellular process (GO:0009987);; biological process: single-organism process (GO:0044699);; biological process: biological regulation (GO:0065007)
VIT_01s0127g00540	VIT_01s0127g00540	241.027	52.9827	106.429	191.199	247.146	165.246	300.493	678.795	490.437	146.329	126.984	205.824	32.5114	51.7249	99.997	61.9508	51.5408	69.1836	21.2	29.0609	40.9405	23.0061	48.5841	15.9763	0.586966	normal	-1.61176	down	0.0660611	normal	-0.0366675	normal	[O]	Posttranslational modification, protein turnover, chaperones	Biological Process: cell redox homeostasis (GO:0045454);;	K17609|4.4e-115|vvi:100852822|K17609 nucleoredoxin [EC:1.8.1.8] | (RefSeq) probable nucleoredoxin 1	--	[R]	General function prediction only	Thioredoxin-like	Probable nucleoredoxin 1 OS=Arabidopsis thaliana OX=3702 GN=At1g60420 PE=1 SV=1	O	Posttranslational modification, protein turnover, chaperones	hypothetical protein VITISV_008818 [Vitis vinifera]	biological process: cellular process (GO:0009987);; biological process: single-organism process (GO:0044699);; biological process: biological regulation (GO:0065007)
VIT_01s0127g00560	VIT_01s0127g00560	326.614	71.0752	148.062	323.498	332.218	216.258	472.106	1019.63	745.22	216.475	174.778	268.132	48.8276	86.9873	142.95	95.2694	84.2387	101.508	30.878	44.06	61.0099	38.9539	89.2801	21.0908	0.670569	normal	-1.75568	down	0.0865806	normal	0.15389	normal	[O]	Posttranslational modification, protein turnover, chaperones	Biological Process: cell redox homeostasis (GO:0045454);;	K17609|0.0e+00|vvi:100852822|K17609 nucleoredoxin [EC:1.8.1.8] | (RefSeq) probable nucleoredoxin 1	--	[R]	General function prediction only	Thioredoxin-like	Probable nucleoredoxin 1 OS=Arabidopsis thaliana OX=3702 GN=At1g60420 PE=1 SV=1	O	Posttranslational modification, protein turnover, chaperones	PREDICTED: probable nucleoredoxin 1 [Vitis vinifera]	biological process: cellular process (GO:0009987);; biological process: single-organism process (GO:0044699);; biological process: biological regulation (GO:0065007)
VIT_01s0127g00590	VIT_01s0127g00590	82.5402	54.8207	75.028	116.781	117.106	114.371	147.025	279.624	197.663	191.142	172.613	194.196	142.388	164.481	194.295	150.12	135.98	151.132	91.3312	102.201	128.38	109.941	89.0304	90.612	0.704421	up	-0.152022	normal	-0.127084	normal	-0.113492	normal	[O]	Posttranslational modification, protein turnover, chaperones	Biological Process: cell redox homeostasis (GO:0045454);;	K17609|0.0e+00|vvi:100852797|K17609 nucleoredoxin [EC:1.8.1.8] | (RefSeq) probable nucleoredoxin 1	--	[R]	General function prediction only	Thioredoxin-like	Probable nucleoredoxin 1 OS=Arabidopsis thaliana OX=3702 GN=At1g60420 PE=1 SV=1	O	Posttranslational modification, protein turnover, chaperones	PREDICTED: probable nucleoredoxin 1 [Vitis vinifera]	biological process: cellular process (GO:0009987);; biological process: single-organism process (GO:0044699);; biological process: biological regulation (GO:0065007)
VIT_01s0127g00600	VIT_01s0127g00600	54.316	36.065	48.7051	167.935	112.907	143.114	143.464	117.696	103.459	141.68	123.175	118.878	66.8675	78.3777	71.9491	76.4071	88.4374	81.07	62.9549	77.3051	78.6289	104.001	59.7641	64.661	1.5988	up	0.0776182	normal	0.244847	normal	0.102626	normal	[O]	Posttranslational modification, protein turnover, chaperones	Biological Process: reproduction (GO:0000003);; Biological Process: cell morphogenesis (GO:0000902);; Biological Process: cell morphogenesis involved in differentiation (GO:0000904);; Biological Process: regulation of cell growth (GO:0001558);; Biological Process: developmental process involved in reproduction (GO:0003006);; Molecular Function: molecular_function (GO:0003674);; Molecular Function…	K17609|0.0e+00|vvi:109122684|K17609 nucleoredoxin [EC:1.8.1.8] | (RefSeq) probable nucleoredoxin 1	--	[R]	General function prediction only	Thioredoxin-like	Probable nucleoredoxin 1 OS=Arabidopsis thaliana OX=3702 GN=At1g60420 PE=1 SV=1	O	Posttranslational modification, protein turnover, chaperones	PREDICTED: probable nucleoredoxin 1 [Vitis vinifera]	biological process: reproduction (GO:0000003);; biological process: cellular process (GO:0009987);; biological process: developmental process (GO:0032502);; biological process: single-organism process (GO:0044699);; biological process: cellular component organization or biogenesis (GO:0071840);; biological process: biological regulation (GO:0065007);; biological process: reproductive process (GO:…
VIT_01s0127g00670	VIT_01s0127g00670	0.037528	0.04206	0.077714	0	0	0	0.084139	0	0.266922	0.290413	0.332355	0	4.78909	7.85344	5.68176	11.2084	6.7108	9.5293	6.86591	12.4592	15.7397	8.33964	8.31148	5.00389	--	--	--	--	0.648677	up	-0.657911	down	[M]	Cell wall/membrane/envelope biogenesis	Molecular Function: transmembrane receptor protein serine/threonine kinase activity (GO:0004675);; Molecular Function: ATP binding (GO:0005524);; Cellular Component: plasma membrane (GO:0005886);; Biological Process: protein phosphorylation (GO:0006468);; Cellular Component: integral component of membrane (GO:0016021);;	K01180|5.4e-138|cmax:111487562|K01180 endo-1,3(4)-beta-glucanase [EC:3.2.1.6] | (RefSeq) uncharacterized protein LOC111487562	--	[T]	Signal transduction mechanisms	Protein tyrosine and serine/threonine kinase	Proline-rich receptor-like protein kinase PERK12 OS=Arabidopsis thaliana OX=3702 GN=PERK12 PE=2 SV=2	T	Signal transduction mechanisms	unnamed protein product, partial [Vitis vinifera]	molecular function: catalytic activity (GO:0003824);; molecular function: signal transducer activity (GO:0004871);; molecular function: molecular transducer activity (GO:0060089);; biological process: metabolic process (GO:0008152);; biological process: cellular process (GO:0009987);; biological process: signaling (GO:0023052);; biological process: single-organism process (GO:0044699);; biologica…
VIT_01s0127g00680	VIT_01s0127g00680	7.45069	5.573	6.63365	17.0272	11.6648	17.0306	53.1976	16.5579	53.6744	63.067	26.4584	17.5597	132.081	115.4	130.63	153.496	115.186	116.51	143.79	155.477	157.13	135.619	163.979	134.94	1.20841	up	-0.201689	normal	0.0929201	normal	-0.0415056	normal	--	--	Molecular Function: NAD+ ADP-ribosyltransferase activity (GO:0003950);;	--	--	--	--	RCD1-SRO-TAF4 (RST) plant domain	Probable inactive poly [ADP-ribose] polymerase SRO2 OS=Arabidopsis thaliana OX=3702 GN=SRO2 PE=1 SV=1	S	Function unknown	PREDICTED: probable inactive poly [ADP-ribose] polymerase SRO2 [Vitis vinifera]	molecular function: catalytic activity (GO:0003824)
VIT_01s0127g00700	VIT_01s0127g00700	41.8665	9.21707	14.6131	16.1365	13.0966	9.78212	15.77	23.8851	21.8159	11.8444	16.2255	29.7132	4.27628	7.40682	5.54196	5.28698	7.07477	4.45692	5.07207	7.82093	8.99932	6.30173	2.53862	3.6673	-0.754687	normal	-0.0986157	normal	0.0295004	normal	-0.756099	down	--	--	--	K07904|5.5e-06|crb:17879594|K07904 Ras-related protein Rab-11A | (RefSeq) LOW QUALITY PROTEIN: ras and EF-hand domain-containing protein	Endocytosis (ko04144)	--	--	Protein of unknown function (DUF1645)	--	S	Function unknown	PREDICTED: histone-lysine N-methyltransferase SETD1B [Vitis vinifera]	--
VIT_01s0127g00710	VIT_01s0127g00710	21.2888	22.2535	17.72	11.0033	12.8623	10.0197	6.80652	29.5375	6.36097	6.95928	11.7279	24.8162	3.73925	3.47618	5.03771	3.75442	4.88206	3.18872	4.40115	3.72618	3.09107	2.90944	5.45786	2.73887	-0.860118	down	0.0389588	normal	0.0141567	normal	0.00233127	normal	--	--	Molecular Function: thiol-dependent ubiquitin-specific protease activity (GO:0004843);; Cellular Component: endosome (GO:0005768);; Cellular Component: membrane (GO:0016020);; Biological Process: protein deubiquitination (GO:0016579);; Biological Process: protein K63-linked deubiquitination (GO:0070536);;	K11866|2.9e-159|vvi:100852697|K11866 STAM-binding protein [EC:3.4.19.12] | (RefSeq) AMSH-like ubiquitin thioesterase 2	Endocytosis (ko04144)	[T]	Signal transduction mechanisms	JAB1/Mov34/MPN/PAD-1 ubiquitin protease	AMSH-like ubiquitin thioesterase 2 OS=Arabidopsis thaliana OX=3702 GN=AMSH2 PE=2 SV=1	O	Posttranslational modification, protein turnover, chaperones	PREDICTED: AMSH-like ubiquitin thioesterase 2 isoform X1 [Vitis vinifera]	molecular function: catalytic activity (GO:0003824);; biological process: metabolic process (GO:0008152);; cellular component: cell (GO:0005623);; cellular component: organelle (GO:0043226);; cellular component: cell part (GO:0044464);; cellular component: membrane (GO:0016020);; biological process: cellular process (GO:0009987)
VIT_01s0127g00720	VIT_01s0127g00720	25.2335	17.9141	20.9759	26.1391	22.8632	21.341	35.7732	26.1138	33.7149	23.9295	26.919	26.4099	14.3721	15.1764	16.442	11.6665	12.2841	12.1802	9.29955	8.90972	9.17954	5.49897	6.87184	5.39077	0.124272	normal	-0.312059	normal	-0.279964	normal	-0.595671	down	[P]	Inorganic ion transport and metabolism	Molecular Function: carbonate dehydratase activity (GO:0004089);; Molecular Function: zinc ion binding (GO:0008270);; Biological Process: cyanate catabolic process (GO:0009440);; Biological Process: carbon utilization (GO:0015976);;	K01673|7.0e-147|vvi:100852632|K01673 carbonic anhydrase [EC:4.2.1.1] | (RefSeq) carbonic anhydrase 2	Nitrogen metabolism (ko00910)	[P]	Inorganic ion transport and metabolism	Carbonic anhydrase	Carbonic anhydrase, chloroplastic OS=Nicotiana tabacum OX=4097 PE=2 SV=1	P	Inorganic ion transport and metabolism	PREDICTED: carbonic anhydrase 2 isoform X2 [Vitis vinifera]	molecular function: catalytic activity (GO:0003824);; molecular function: binding (GO:0005488);; biological process: metabolic process (GO:0008152);; biological process: cellular process (GO:0009987);; biological process: single-organism process (GO:0044699)
VIT_01s0137g00200	VIT_01s0137g00200	2.9297	1.33532	3.72759	3.77254	3.963	3.04788	2.77845	2.38133	3.21334	4.04	3.91904	5.83347	0.812062	0.246558	1.18077	0.890209	1.8741	1.20948	1.25082	0.91402	0.405804	2.39821	1.64969	2.55227	0.409637	normal	0.708867	normal	0.886768	normal	1.37638	up	--	--	Molecular Function: methyltransferase activity (GO:0008168);; Cellular Component: integral component of membrane (GO:0016021);;	--	--	--	--	Methyltransferase domain	--	R	General function prediction only	PREDICTED: uncharacterized protein LOC100261196 [Vitis vinifera]	molecular function: catalytic activity (GO:0003824);; cellular component: membrane (GO:0016020);; cellular component: membrane part (GO:0044425)
VIT_01s0137g00240	VIT_01s0137g00240	3.74306	7.53066	6.7771	7.9537	5.35529	15.5104	182.901	21.0049	266.367	191.786	60.9026	4.40952	68.1113	38.1661	77.6828	53.1054	92.8522	64.653	2.04632	0.638711	0.733117	3.45093	2.00418	5.77643	0.668339	normal	-0.86302	normal	0.264369	normal	1.74071	up	[G]	Carbohydrate transport and metabolism	Molecular Function: pectate lyase activity (GO:0030570);; Biological Process: pectin catabolic process (GO:0045490);; Molecular Function: metal ion binding (GO:0046872);;	K01728|5.5e-242|vvi:100242302|K01728 pectate lyase [EC:4.2.2.2] | (RefSeq) probable pectate lyase 5	Pentose and glucuronate interconversions (ko00040)	--	--	Pectate lyase	Probable pectate lyase 5 OS=Arabidopsis thaliana OX=3702 GN=At1g67750 PE=2 SV=2	G	Carbohydrate transport and metabolism	PREDICTED: probable pectate lyase 5 [Vitis vinifera]	molecular function: catalytic activity (GO:0003824);; biological process: metabolic process (GO:0008152);; molecular function: binding (GO:0005488)
VIT_01s0137g00350	VIT_01s0137g00350	1.12432	0.789754	1.18033	1.73277	0.880158	0.81457	1.01154	2.62298	0.608827	0.420526	0.865841	2.48542	0.324121	0.858403	0.691816	0.743048	0.460553	0.965901	0.540634	0.631396	0.335038	0.927898	1.29665	0.593875	0.133904	normal	-0.170561	normal	0.292106	normal	0.91342	up	[V]	Defense mechanisms	Molecular Function: ATP binding (GO:0005524);; Cellular Component: integral component of membrane (GO:0016021);; Molecular Function: ATPase activity (GO:0016887);; Molecular Function: ATPase activity, coupled to transmembrane movement of substances (GO:0042626);; Biological Process: transmembrane transport (GO:0055085);;	K05658|0.0e+00|vvi:100254183|K05658 ATP-binding cassette, subfamily B (MDR/TAP), member 1 [EC:7.6.2.2] | (RefSeq) putative multidrug resistance protein	ABC transporters (ko02010)	[Q]	Secondary metabolites biosynthesis, transport and catabolism	ABC transporter transmembrane region	ABC transporter B family member 15 OS=Arabidopsis thaliana OX=3702 GN=ABCB15 PE=3 SV=1	Q	Secondary metabolites biosynthesis, transport and catabolism	hypothetical protein VITISV_012787 [Vitis vinifera]	molecular function: binding (GO:0005488);; cellular component: membrane (GO:0016020);; cellular component: membrane part (GO:0044425);; molecular function: catalytic activity (GO:0003824);; molecular function: transporter activity (GO:0005215);; biological process: localization (GO:0051179)
VIT_01s0137g00360	VIT_01s0137g00360	15.3327	7.75958	18.3546	29.867	19.7336	13.2322	54.6961	28.9372	56.5677	27.3374	26.4264	17.1539	74.0825	73.1545	41.3794	67.2809	58.3411	81.836	88.8842	81.6911	64.84	66.8162	77.4902	68.4932	0.584883	normal	-0.985054	down	0.20438	normal	-0.120231	normal	--	--	Cellular Component: plasma membrane (GO:0005886);;	--	--	[R]	General function prediction only	WD domain, G-beta repeat	Protein JINGUBANG OS=Arabidopsis thaliana OX=3702 GN=JGB PE=1 SV=1	R	General function prediction only	PREDICTED: vegetative incompatibility protein HET-E-1 [Vitis vinifera]	cellular component: cell (GO:0005623);; cellular component: membrane (GO:0016020);; cellular component: cell part (GO:0044464)
[truncated: 2,779 more rows]

## Sheet: Fig3 GO enrichment
			B2CK vs B2HY		B3CK vs B3HY		B4CK vs B4HY		B5CK vs B5HY
#GO_classify1	GO_classify2	GO_ID	Up regulated	Down regulated	Up regulated	Down regulated	Up regulated	Down regulated	Up regulated	Down regulated
biological process	cellular process GO:0009987	GO:0009987	305	484	20	32	41	128	169	78
	metabolic process GO:0008152	GO:0008152	254	445	19	29	42	135	161	64
	single-organism process GO:0044699	GO:0044699	252	384	17	27	29	110	133	74
	biological regulation GO:0065007	GO:0065007	146	165	12	13	15	43	65	20
	response to stimulus GO:0050896	GO:0050896	110	170	6	7	18	27	64	21
	cellular component organization or biogenesis GO:0071840	GO:0071840	57	61	1	6	6	24	29	13
	localization GO:0051179	GO:0051179	86	86	4	7	8	29	37	22
[truncated: 47 more rows]

## Sheet: Fig4 kegg enrichment
B2CK vs B2HY					B3CK vs B3HY					B4CK vs B4HY					B5CK vs B5HY
[truncated: 18 more rows]

[truncated: 4 more sheets: Fig5, Fig6, Fig7（modified）, Fig 8]
